# Supplementary material for: Audible Sound Stress Alters Behavior and Gene Transcription, and Negatively Impacts Development, Survival and Reproductive Fitness in Spodoptera frugiperda
Source: Insects. 2026 Apr 30;17(5):467. doi: 10.3390/insects17050467 (PMC13207539; doi:10.3390/insects17050467)
Supplement: Supplementary file 1 [file insects-17-00467-s001.zip]

Archive with 10 entries (10 files):
- Audio file S1. music (piano music, One Summer's Day, Joe Hisaishi).wav
- Audio file S2. bird chirp (recorded sparrow chirps).wav
- Audio file S3. noise (recorded sound of a ceramic basin rubbing against the concrete floor).wav
- Fig. S1.tif
- Fig. S2.tif
- Fig. S3.tif
- Fig. S4.tiff
- Fig. S5.tif
- Fig. S6.tif
- Table S1-S9.xlsx
