# Supplementary material for: Audible Sound Stress Alters Behavior and Gene Transcription, and Negatively Impacts Development, Survival and Reproductive Fitness in Spodoptera frugiperda
Source: Insects. 2026 Apr 30;17(5):467. doi: 10.3390/insects17050467 (PMC13207539; doi:10.3390/insects17050467)
Supplement: Supplementary file 1 [file insects-17-00467-s001.zip › Table S1-S9.xlsx]

## Sheet: Table S1
Table S1 Sound pressure level (SPL) and frequency variability across cages (for adults) and boxes (for eggs, larvae and pupae) (the cage or box was placed 0.5 m directly in front of the speaker)
	80 dB noise treatment: measured in the box (25×15×8 cm)
Measuring point number	Measuring point location	Max SPL (dB)	Minimum SPL (dB)	Average SPL (dB)	Peak of SPL (dB)		Frequency (kHz)
1	Upper right	83.7	80.8	82.5	83.3		4.0~4.5
2	Upper middle	84.1	79.4	81.3	85.4		4.0~4.5
3	Upper left	83	78.1	80.2	81.8		4.0~4.5
4	Lower right	83.5	77.3	80.6	81.7		4.0~4.5
5	Lower middle	82.9	80.3	81.8	82.5		4.0~4.5
6	Lower left	83.1	80	81.9	82.7		4.0~4.5
	120 dB noise treatment: measured in the box (25×15×8 cm)
Measuring point number	Measuring point location	Max SPL (dB)	Minimum SPL (dB)	Average SPL (dB)	Peak of SPL (dB)		Frequency (kHz)
1	Upper right	120.3	117.4	119.2	119.8		4.0~4.5
2	Upper middle	127.8	124.8	126.7	127.3		4.0~4.5
3	Upper left	121.6	118.7	120.6	121.2		4.0~4.5
4	Lower right	122.8	120.1	121.6	122.2		4.0~4.5
5	Lower middle	123.8	121	122.9	123.5		4.0~4.5
6	Lower left	118.5	114.4	117.4	118		4.0~4.5
	80 dB noise treatment: measured in the cage (45×35×35cm)
Measuring point number	Measuring point location	Max SPL (dB)	Minimum SPL (dB)	Average SPL (dB)	Peak of SPL (dB)		Frequency (kHz)
1	Upper right	86.1	77.6	79.7	81.2		4.0~4.5
2	Upper middle	85.7	79.2	81.5	82.9		4.0~4.5
3	Upper left	83.5	77.3	80.6	81.7		4.0~4.5
4	Middle right	86.9	77.7	79.8	81.3		4.0~4.5
5	Center	85.7	79.3	81.2	88.6		4.0~4.5
6	Middle left	83.1	80	81.9	82.7		4.0~4.5
7	Lower right	84.5	77.7	79.6	80.3		4.0~4.5
8	Lower middle	83.6	79.7	82.5	83.3		4.0~4.5
9	Lower left	83	80	81.8	82.5		4.0~4.5
	120 dB noise treatment: measured in the cage (45×35×35cm)
Measuring point number	Measuring point location	Max SPL (dB)	Minimum SPL (dB)	Average SPL (dB)	Peak of SPL (dB)		Frequency (kHz)
1	Upper right	123.8	121	122.9	123.5		4.0~4.5
2	Upper middle	123.5	120.8	122.6	123.1		4.0~4.5
3	Upper left	120.7	118.1	119.8	120.3		4.0~4.5
4	Middle right	120.3	117.4	119.2	119.8		4.0~4.5
5	Center	127.8	124.8	126.7	127.3		4.0~4.5
6	Middle left	121.6	118.7	120.6	121.2		4.0~4.5
7	Lower right	118.5	111.4	117.4	118		4.0~4.5
8	Lower middle	124.3	115.3	123.2	123.8		4.0~4.5
9	Lower left	122.8	120.1	121.6	122.2		4.0~4.5
	80 dB music treatment: measured in the box (25×15×8 cm)
Measuring point number	Measuring point location	Max SPL (dB)	Minimum SPL (dB)	Average SPL (dB)	Peak of SPL (dB)		Frequency (kHz)
1	Upper right	84.2	78.5	81.3	83.5		0.25~1.0
2	Upper middle	83.8	77.9	80.6	82.8		0.25~1.0
3	Upper left	82.9	76.8	79.7	81.6		0.25~1.0
4	Lower right	83.6	77.2	80.4	82.1		0.25~1.0
5	Lower middle	82.7	79.1	80.9	82.3		0.25~1.0
6	Lower left	83	78.8	80.8	82.4		0.25~1.0
	120 dB music treatment: measured in the box (25×15×8 cm)
Measuring point number	Measuring point location	Max SPL (dB)	Minimum SPL (dB)	Average SPL (dB)	Peak of SPL (dB)		Frequency (kHz)
1	Upper right	121.5	117.8	119.6	121.1		0.25~1.0
2	Upper middle	122.2	118.5	120.3	121.8		0.25~1.0
3	Upper left	120.8	117.1	118.9	120.4		0.25~1.0
4	Lower right	121.3	117.5	119.4	120.9		0.25~1.0
5	Lower middle	122	118.2	120.1	121.6		0.25~1.0
6	Lower left	120.5	116.8	118.6	120.2		0.25~1.0
	80 dB music treatment: measured in the cage (45×35×35cm)
Measuring point number	Measuring point location	Max SPL (dB)	Minimum SPL (dB)	Average SPL (dB)	Peak of SPL (dB)		Frequency (kHz)
1	Upper right	85.3	78.2	81.5	83.8		0.25~1.0
2	Upper middle	84.7	77.6	80.8	82.9		0.25~1.0
3	Upper left	83.6	76.9	79.9	81.7		0.25~1.0
4	Middle right	85.1	78	81.2	83.5		0.25~1.0
5	Center	86.2	79.1	82.3	84.6		0.25~1.0
6	Middle left	83.9	77.3	80.5	82.4		0.25~1.0
7	Lower right	84.5	77.8	80.9	83.1		0.25~1.0
8	Lower middle	83.8	78.5	81.1	82.7		0.25~1.0
9	Lower left	84.1	77.9	80.7	82.8		0.25~1.0
	120 dB music treatment: measured in the cage (45×35×35cm)
Measuring point number	Measuring point location	Max SPL (dB)	Minimum SPL (dB)	Average SPL (dB)	Peak of SPL (dB)		Frequency (kHz)
1	Upper right	122.2	117.9	120	121.7		0.25~1.0
2	Upper middle	121.8	117.5	119.6	121.3		0.25~1.0
3	Upper left	120.6	116.8	118.7	120.2		0.25~1.0
4	Middle right	122	117.7	119.8	121.5		0.25~1.0
5	Center	123.5	118.9	121.2	123.1		0.25~1.0
6	Middle left	121.1	117.2	119.1	120.8		0.25~1.0
7	Lower right	120.9	116.9	118.8	120.5		0.25~1.0
8	Lower middle	121.5	117.4	119.4	121		0.25~1.0
9	Lower left	121.3	117.1	119.2	120.7		0.25~1.0
	80 dB bird chirp treatment: measured in the box (25×15×8 cm)
Measuring point number	Measuring point location	Max SPL (dB)	Minimum SPL (dB)	Average SPL (dB)	Peak of SPL (dB)		Frequency (kHz)
1	Upper right	84.5	78.1	81.2	83.7		4.0~8.0
2	Upper middle	83.9	77.5	80.4	82.9		4.0~8.0
3	Upper left	83.1	76.3	79.5	81.8		4.0~8.0
4	Lower right	83.8	77	80.2	82.3		4.0~8.0
5	Lower middle	82.8	78.7	80.6	82.5		4.0~8.0
6	Lower left	83.2	78.4	80.7	82.6		4.0~8.0
	120 dB bird chirp treatment: measured in the box (25×15×8 cm)
Measuring point number	Measuring point location	Max SPL (dB)	Minimum SPL (dB)	Average SPL (dB)	Peak of SPL (dB)		Frequency (kHz)
1	Upper right	121.8	117.5	119.5	121.3		4.0~8.0
2	Upper middle	122.5	118.2	120.4	122		4.0~8.0
3	Upper left	120.9	116.7	118.8	120.6		4.0~8.0
4	Lower right	121.5	117.2	119.3	121		4.0~8.0
5	Lower middle	122.2	117.9	120	121.8		4.0~8.0
6	Lower left	120.7	116.5	118.5	120.4		4.0~8.0
	80 dB bird chirp treatment: measured in the box ( 45×35×35cm)
Measuring point number	Measuring point location	Max SPL (dB)	Minimum SPL (dB)	Average SPL (dB)	Peak of SPL (dB)		Frequency (kHz)
1	Upper right	85.6	78.4	81.7	84		4.0~8.0
2	Upper middle	84.9	77.8	81	83.2		4.0~8.0
3	Upper left	83.8	77.1	80.1	81.9		4.0~8.0
4	Middle right	85.4	78.2	81.4	83.7		4.0~8.0
5	Center	86.5	79.3	82.5	84.8		4.0~8.0
6	Middle left	84.1	77.5	80.7	82.6		4.0~8.0
7	Lower right	84.7	78	81.1	83.3		4.0~8.0
8	Lower middle	84	78.7	81.3	82.9		4.0~8.0
9	Lower left	84.3	78.1	80.9	83		4.0~8.0
	120 dB bird chirp treatment: measured in the box ( 45×35×35cm)
Measuring point number	Measuring point location	Max SPL (dB)	Minimum SPL (dB)	Average SPL (dB)	Peak of SPL (dB)		Frequency (kHz)
1	Upper right	122.5	118.1	120.2	122		4.0~8.0
2	Upper middle	122	117.7	119.8	121.5		4.0~8.0
3	Upper left	120.8	116.9	118.9	120.4		4.0~8.0
4	Middle right	122.3	117.9	120	121.8		4.0~8.0
5	Center	123.8	119.1	121.4	123.3		4.0~8.0
6	Middle left	121.3	117.4	119.3	121		4.0~8.0
7	Lower right	121.1	117.1	119	120.7		4.0~8.0
8	Lower middle	121.7	117.6	119.6	121.2		4.0~8.0
9	Lower left	121.5	117.3	119.4	120.9		4.0~8.0

## Sheet: Table S2
Table S2 Primers for qPCR
Gene ID	Forward Primer (5' to 3')	Reverse Primer (5' to 3')
LOC118274075	GGCTGCTGATTGCTGTGATG	CCTGAGGCTTGTAGTCCAGC
LOC118276092	TGCGGTAACTTACGCTCACT	CACGTGAGAGACAGCAGGAG
LOC118276000	TGATGCCAACGTTGAAGTGC	GACACCTCCGTCCATGGTAA
LOC118282374	GCGATGGAACTTCACGACAG	GTAGCCGTTCTTGTCAGCGA
LOC118276616	GCTGCCTCGACAGCTACTAC	CTTGGTGTACACTGAGGCCA
LOC118265530	GGTCTTCGCCTGTGCTACAT	CTGGTACCATCAGCTCGTCC
LOC118274503	TGACGGAGCTGCCTTACTTG	CTCACGCGTCAAGTTCCCTA
LOC118269934	CAGAGAGGTCGTGAGTTCGG	TGAACAGTGGCGTTAGGCAT
LOC118277369	ACGTAGATTGCACGGATGTGT	GCTGCCCGAGATGTCGTAAT
LOC118280746	GACGCCTGACGACATTCTCT	GAAGCCAGGTAAAGTGGTGCT
LOC118269161 (reference)	TGATGCTGGATCCCAGGTCT	GTGTCCGTAGGGCTTGTCTG

## Sheet: Table S3
Table S3 Effect of sound exposure on the behavior and fitness of S. frugiperda
(a) Effect of sound exposure on the behavior of larvae and adults
		Larval behavior						Adult behavior
			F	P	Effect size η2 and its 95% CI				F	P	Effect size η2 and its 95% CI
CK	Number of crawling events	2.50±0.31bc	F6,77=7.19	P＜0.001			Initial active duration of adult (s)	7.87±0.69a	F6,77=18.052	P＜0.001
ML		2.58±0.26abc						7.58±0.39a
MH		2.33±0.22c						6.18±0.40b
BL		3.25±0.39ab			0.3591 (0.1733, 0.4370)			4.91±0.40c			0.5845 (0.4031, 0.6588)
BH		1.42±0.19d						3.99±0.20cd
NL		3.42±0.40a						4.69±0.34cd
NH		1.25±0.22d						3.61±0.16d
CK	Crawling distance (m)	51.44±3.69b	F6,77=26.973	P＜0.001			Active duration of adult after stimulus (s)	9.72±0.21a	F6,77=108.485	P＜0.001
ML		52.94±4.24b						9.42±0.24a
MH		42.66±1.50c						8.37±0.13b
BL		66.04±13.05a			0.6776 (0.5261, 0.7368)			6.64±0.20c			0.8942 (0.8387, 0.9140)
BH		36.12±1.63cd						5.18±0.21d
NL		70.70±1.69a						6.17±0.20c
NH		30.91±1.25d						4.78±0.14d
		light	dark
(b) Effect of long-term sound exposure on the development
		Larval body weight（mg）					Female pupal weight（mg）					Male pupal weight（mg）					Larval developmental period (d)					Female pupal developmental period (d)					Male pupal developmental period (d)
			F	P	Effect size η2 and its 95% CI			F	P	Effect size η2 and its 95% CI			F	P	Effect size η2 and its 95% CI			F	P	Effect size η2 and its 95% CI			F	P	Effect size η2 and its 95% CI			F	P	Effect size η2 and its 95% CI
G1 light cycle	CK	499.97±3.68a	F4,295=7.094	P＜0.001			200.21±1.70b	F4,295=37.118	P＜0.001			212.08±1.95a	F4,295=23.953	P＜0.001			13.27±0.06b	F4,295=41.235	P＜0.001			7.20±0.05c	F4,295=42.077	P＜0.001			8.08±0.04b	F4,295=81.102	P＜0.001
	ML	494.55±4.37ab					211.05±2.34a					217.16±2.25a					13.07±0.09b					7.68±0.06a					8.02±0.05b
	BL	485.06±3.59bc			0.0877 (0.0346, 0.1321)		191.84±1.57c			0.3352 (0.2579, 0.3922)		202.33±1.70b			0.2451 (0.1575, 0.3154)		13.87±0.11a			0.3586 (0.2816, 0.4149)		7.58±0.06ab			0.3633 (0.2864, 0.4194)		8.60±0.06a			0.5237 (0.4561, 0.5707)
	NL	476.08±4.35c					191.20±1.95c					199.61±2.03bc					13.77±0.06a					7.45±0.07ab					8.57±0.07a
	NH	477.17±3.70c					181.29±1.46d					194.47±1.46c					12.68±0.06c					6.67±0.06d					7.32±0.07c
G1 dark cycle	CK	499.95±3.68a	F4,295=6.665	P＜0.001			200.21±1.70b	F4,295=19.489	P＜0.001			212.08±1.95b	F4,295=18.059	P＜0.001			13.27±0.06c	F4,295=22.302	P＜0.001			7.20±0.05b	F4,295=30.587	P＜0.001			8.08±0.04c	F4,295=45.466	P＜0.001
	ML	503.29±3.88a					209.35±1.85a					220.14±2.20a					13.13±0.10c					7.63±0.06a					8.17±0.05c
	BL	487.13±4.22b			0.0829 (0.0310, 0.1263)		195.91±1.61bc			0.2090 (0.1362, 0.2656)		205.34±1.98c			0.1966 (0.1249, 0.2527)		13.93±0.07a			0.2322 (0.1576, 0.2895)		7.55±0.07a			0.2932 (0.2161, 0.3509)		8.40±0.06b			0.3814 (0.3049, 0.4368)
	NL	483.62±4.27b					193.38±1.66cd					204.43±1.59cd					13.65±0.06c					7.55±0.07a					8.72±0.06a
	NH	480.80±3.35b					190.46±1.48d					199.41±1.65d					13.17±0.08d					6.87±0.04c					7.75±0.06d
	LT	±					212.50±1.33a					214.97±1.25a					16.783±0.104a					9.5667±0.0765a					10.667±0.0614a
G2 light cycle	CK	501.62±3.01a	F4,295=18.107	P＜0.001			202.29±1.95b	F4,295=31.81	P＜0.001			210.24±1.94b	F4,295=22.026	P＜0.001			13.33±0.06b	F4,295=74.521	P＜0.001			7.17±0.05c	F4,295=59.065	P＜0.001			8.17±0.05c	F4,295=64.082	P＜0.001
	ML	506.36±3.86a					210.70±2.01a					216.28±2.07a					13.33±0.08b					7.45±0.07ab					8.38±0.06b
	BL	473.97±4.35b			0.1971 (0.1254, 0.2532)		191.76±1.54c			0.3013 (0.2241, 0.3590)		200.92±1.96c			0.2300 (0.1555, 0.2873)		13.62±0.06a			0.5026 (0.4331, 0.5511)		7.37±0.06b			0.4447 (0.3712, 0.4970)		8.55±0.07ab			0.4649 (0.3927, 0.5159)
	NL	480.74±4.31b					195.84±2.09c					200.98±1.87c					13.30±0.08b					7.55±0.07a					8.63±0.06a
	NH	472.57±2.82b					183.85±1.35d					193.42±1.65d					12.12±0.04c					6.37±0.06d					7.42±0.06d
G2 dark cycle	CK	501.61±3.01a	F4,295=14.704	P＜0.001			202.29±1.95b	F4,295=20.191	P＜0.001			210.24±1.94b	F4,295=16.784	P＜0.001			13.33±0.06b	F4,295=24.202	P＜0.001			7.17±0.05b	F4,295=29.901	P＜0.001			8.17±0.05b	F4,295=33.233	P＜0.001
	ML	504.05±3.08a					211.02±2.07a					218.08±2.13a					13.38±0.07b					7.43±0.05a					8.20±0.07b
	BL	482.16±4.05b			0.1662 (0.0980, 0.2205)		195.91±2.15c			0.2149 (0.1416, 0.2718)		200.00±1.36c			0.1477 (0.0821, 0.2004)		13.68±0.09a			0.2471 (0.1716, 0.3047)		7.43±0.05a			0.2885 (0.2115, 0.3463)		8.48±0.07a			0.3106 (0.2333, 0.3682)
	NL	481.00±3.02b					193.69±1.77cd					206.37±1.54b					13.38±0.10b					7.53±0.07a					8.50±0.07a
	NH	478.20±2.83b					189.06±1.46d					199.15±2.37c					12.63±0.06c					6.72±0.06c					7.62±0.06c
G3 light cycle	CK	500.52±3.99a	F4,295=13.479	P＜0.001			201.55±1.57b	F4,295=44.42	P＜0.001			211.72±1.91a	F4,295=23.502	P＜0.001			13.12±0.04ab	F4,295=126.834	P＜0.001			7.13±0.04b	F4,295=52.025	P＜0.001			8.15±0.05b	F4,295=52.543	P＜0.001
	ML	499.95±3.58a					210.24±2.00a					214.41±1.81a					13.27±0.06b					7.23±0.06ab					8.27±0.06ab
	BL	475.75±4.49bc			0.1545 (0.0781, 0.2202)		192.49±1.36c			0.3759 (0.2993, 0.4316)		201.33±1.58b			0.2417 (0.1665, 0.2992)		13.50±0.07a			0.6323 (0.5762, 0.6702)		7.33±0.07a			0.4138 (0.3386, 0.4677)		8.23±0.06ab			0.4160 (0.3409, 0.4699)
	NL	479.89±4.61b					194.56±1.35c					201.48±1.64b					13.07±0.09b					7.38±0.06a					8.38±0.06a
	NH	466.94±2.82c					182.29±1.45d					194.76±1.39c					11.65±0.06c					6.35±0.06c					7.35±0.06c
G3 dark cycle	CK	500.52±3.99a	F4,295=11.355	P＜0.001			201.55±1.57b	F4,295=25.04	P＜0.001			211.72±1.91b	F4,295=24.999	P＜0.001			13.12±0.04ab	F4,295=19.112	P＜0.001			7.13±0.04b	F4,295=21.887	P＜0.001			8.15±0.05b	F4,295=24.300	P＜0.001
	ML	501.07±3.42a					212.36±2.07a					218.62±1.88a					13.23±0.06ab					7.25±0.06ab					8.22±0.06ab
	BL	477.45±4.22b			0.1334 (0.0702, 0.1846)		194.81±1.66cd			0.2535 (0.1777, 0.3112)		201.86±1.49c			0.2532 (0.1774, 0.3109)		13.42±0.19a			0.2058 (0.1332, 0.2623)		7.35±0.06a			0.2289 (0.1545, 0.2861)		8.25±0.06ab			0.2478 (0.1723, 0.3055)
	NL	480.27±3.90b					195.85±1.60c					202.62±1.67c					13.08±0.09b					7.32±0.06a					8.33±0.06a
	NH	475.32±3.35b					190.27±1.53d					197.00±1.69d					12.25±0.07c					6.68±0.06c					7.63±0.06c
(c) Effect of long-term sound exposure on the survival and reproduction
		Larval pupation rate （%）					Pupal ecolosion rate（%）					Number of eggs laid					Number of offspring larvae					Egg hatching rate（%）
			F	P	Effect size η2 and its 95% CI			F	P	Effect size η2 and its 95% CI			F	P	Effect size η2 and its 95% CI			F	P	Effect size η2 and its 95% CI			F	P	Effect size η2 and its 95% CI
G1 light cycle	CK	98.33±1.02a	F4,20=11.912	P＜0.001			95.00±1.56a	F4,20=6.911	P＜0.05			1074.35±49.31a	F4,95=4.181	P＜0.05			925.60±47.06ab	F4,95=7.141	P＜0.001			86.12±1.38a	F4,95=39.031	P＜0.001
	ML	94.17±2.12a					90.00±2.12ab					1242.30±38.35b					981.80±28.72a					79.28±1.30b
	BL	95.00±1.56a			0.7044 (0.4022, 0.7679)		80.00±1.56b			0.5802 (0.2164, 0.6692)		1280.85±48.26b			0.1497 (0.0316, 0.2310)		845.35±41.60b			0.2312 (0.0926, 0.3195)		66.37±2.84c			0.6271 (0.5056, 0.6801)
	NL	98.33±1.02a					90.83±2.43ab					1261.80±45.16b					830.65±48.64b					65.46±2.55c
	NH	83.33±2.64b					65.84±9.17c					1303.20±41.04b					701.35±28.29c					53.89±1.52d
G1 dark cycle	CK	98.33±1.02a	F4,20=5.844	P＜0.05			95.00±1.56a	F4,20=13.556	P＜0.001			1074.35±49.31a	F4,95=1.704	P＞0.05			925.60±47.06a	F4,95=2.700	P＜0.05			86.14±1.38a	F4,95=34.557	P＜0.001
	ML	93.33±1.02a					88.33±2.04ab					1147.55±81.76a					941.05±54.05a					83.02±1.34a
	BL	92.50±1.56a			0.5389 (0.1643, 0.6356)		83.33±1.32bc			0.7305 (0.4469, 0.7885)		1152.40±39.69a			0.0669 (0, 0.1261)		864.10±38.04ab			0.1021 (0.0038, 0.1736)		74.87±1.90b			0.5927 (0.4704, 0.6551)
	NL	91.67±2.64a					78.33±1.56c					1233.05±33.50a					895.05±20.91a					73.05±1.63b
	NH	81.67±4.49b					64.17±6.26d					1234.35±37.83a					779.45±23.83b					63.37±1.29c
	CK	97.50±1.02a	F4,20=12.471	P＜0.001			94.17±1.67a	F4,20=10.997	P＜0.001			1069.45±49.90a	F4,95=5.639	P＜0.001			927.70±43.60ab	F4,95=13.455	P＜0.001			87.06±1.57a	F4,95=59.364	P＜0.001
G2 light cycle	ML	95.83±1.32a					91.67±1.86a					1249.40±43.19b					1017.80±35.41a					81.69±1.45b
	BL	84.17±4.25b			0.7138 (0.4181, 0.7754)		76.67±4.86a			0.6874 (0.3744, 0.7546)		1265.05±27.79b			0.1919 (0.0615, 0.2779)		851.25±25.98bc			0.3616 (0.2133, 0.4476)		67.36±1.58c			0.7142 (0.6211, 0.7593)
	NL	95.83±2.28a					90.83±2.43a					1225.80±34.92b					792.45±29.02cd					65.26±2.46c
	NH	67.50±6.24c					67.50±5.00b					1310.05±33.25b					707.85±25.45d					54.02±1.29d
	CK	97.50±1.02a	F4,20=7.431	P＜0.05			94.17±1.67a	F4,20=9.09	P＜0.001			1069.45±49.90b	F4,95=1.822	P＞0.05			927.70±43.61ab	F4,95=1.738	P＞0.05			87.06±1.57a	F4,95=34.299	P＜0.001
G2 dark cycle	ML	94.16±2.12a					89.17±2.12a					1141.65±77.60ab					955.25±59.94a					84.47±1.22a
	BL	90.83±1.56a			0.5978 (0.2400, 0.6834)		85.00±2.12a			0.6451 (0.3081, 0.7212)		1157.20±36.82ab			0.0712 (0, 0.1323)		883.90±22.40ab			0.0682 (0, 0.1279)		76.91±1.49b			0.5909 (0.4682, 0.6535)
	NL	90.83±4.25a					85.00±3.87a					1208.90±34.28ab					857.50±29.00ab					71.13±1.80c
	NH	78.33±3.06b					70.00±4.25b					1249.90±43.65a					825.80±31.61b					66.16±1.34d
	CK	98.33±1.02a	F4,20=12.41	P＜0.001			91.67±2.28a	F4,20=3.803	P＜0.05			1072.55±56.26a	F4,95=4.016	P＜0.05			917.25±51.49ab	F4,95=9.031	P＜0.001			85.42±1.31a	F4,95=79.375	P＜0.001
G3 light cycle	ML	95.00±1.56a					90.00±1.67ab					1213.00±43.71b					1014.35±37.56a					83.73±1.13a
	BL	85.00±2.12b			0.7128 (0.4164, 0.7746)		70.83±7.79c			0.4320 (0.0530, 0.5457)		1261.85±45.81b			0.1446 (0.0283, 0.2252)		853.45±39.05b			0.2755 (0.1310, 0.3644)		67.50±1.50b			0.7967 (0.6925, 0.8062)
	NL	97.50±1.02a					88.34±4.82ab					1205.80±28.61b					812.10±20.20bc					67.62±1.44b
	NH	80.00±4.25b					75.00±5.27bc					1308.25±41.59b					714.40±31.77c					54.72±1.73c
G3 dark cycle	CK	98.33±1.02a	F4,20=8.896	P＜0.001			91.67±2.28a	F4,20=4.023	P＜0.05			1072.55±56.26b	F4,95=2.754	P＜0.05			917.25±51.49ab	F4,95=4.071	P＜0.05			85.42±1.31a	F4,95=37.135	P＜0.001
	ML	94.17±1.02ab					88.33±0.83a					1144.55±31.65ab					986.25±29.59a					86.15±0.82a
	BL	90.00±2.12b			0.6402 (0.3006, 0.7173)		85.83±3.87a			0.4459 (0.0655, 0.5577)		1133.90±38.00ab			0.1039 (0.0048, 0.1759)		863.70±30.07bc			0.1463 (0.0294, 0.2271)		76.20±0.98b			0.6099 (0.4912, 0.6700)
	NL	95.00±2.04ab					85.00±3.63a					1211.40±28.61a					890.70±16.59abc					74.07±1.77b
	NH	84.17±2.43c					75.83±3.06b					1237.35±37.06a					804.50±28.54c					65.31±1.90c
(d) Differences in development and survival among three generations under the same treatment
Larval developmental period (d)			F	P	Effect size η2 and its 95% CI		Male pupal developmental period (d)			F	P	Effect size η2 and its 95% CI		Female pupal developmental period (d)			F	P	Effect size η2 and its 95% CI				Larval pupation rate （%）			F	P	Effect size η2 and its 95% CI
CK light cycle	G1	13.27±0.06ab	F2,177=4.185	P＜0.05
	G2	13.33±0.06a			0.04515 (0.0046, 0.0976)
	G3	13.12±0.04b
CK dark cycle	G1	13.27±0.06ab	F2,177=4.185	P＜0.05
	G2	13.33±0.06a			0.04515 (0.0046, 0.0976)
	G3	13.12±0.04b
ML light cycle	G1	13.07±0.09b	F2,177=3.364	P＜0.05										ML light cycle	G1	7.68±0.06a	F2,177=13.947	P＜0.001
	G2	13.33±0.08a			0.0366 (0.0012, 0.0853)										G2	7.45±0.07b			0.1361 (0.0619, 0.2092)
	G3	13.27±0.06ab													G3	7.23±0.06c
ML dark cycle	G1	13.13±0.10b	F2,177=2.81	P＞0.05										ML dark cycle	G1	7.63±0.06a	F2,177=9.313	P＜0.001
	G2	13.38±0.07a			0.0366 (0.0012, 0.0853)										G2	7.43±0.05b			0.0952 (0.0327, 0.1620)
	G3	13.23±0.06ab													G3	7.25±0.06c
BL light cycle	G1	13.87±0.11a	F2,177=5.315	P＜0.05			BL light cycle	G1	8.60±0.06a	F2,177=10.501	P＜0.001			BL light cycle	G1	7.58±0.06a	F2,177=4.463	P＜0.05					BL light cycle	G1	95.00±1.56a	F2,12=4.362	P＜0.05
	G2	13.62±0.06b			0.0567(0.0099, 0.1134)			G2	8.55±0.07a			0.1020 (0.0372, 0.1701)			G2	7.37±0.06b			0.0480 (0.0058, 0.1016)					G2	84.17±4.25b			0.0470 (0.0054, 0.1002)
	G3	13.50±0.07b						G3	8.23±0.06b						G3	7.33±0.07b								G3	85.00±2.12b
BL dark cycle	G1	13.93±0.07a	F2,177=4.139	P＜0.05			BL dark cycle	G1	8.40±0.06ab	F2,177=3.654	P＜0.05			BL dark cycle	G1	7.55±0.07a	F2,177=2.479	P＜0.5
	G2	13.68±0.09ab			0.0447 (0.0044, 0.0970)			G2	8.48±0.07a			0.0397 (0.0023, 0.0897)			G2	7.43±0.05ab			0.0272 (0, 0.0708)
	G3	13.42±0.19b						G3	8.25±0.06b						G3	7.35±0.06b
NL light cycle	G1	13.77±0.06a	F2,177=20.735	P＜0.001			NL light cycle	G1	8.57±0.07a	F2,177=4.154	P＜0.05
	G2	13.30±0.08b			0.1898 (0.1051, 0.2672)			G2	8.63±0.06b			0.0448 (0.0044, 0.0972)
	G3	13.07±0.09c						G3	8.38±0.06b
NL dark cycle	G1	13.65±0.06a	F2,177=10.885	P＜0.001			NL dark cycle	G1	8.72±0.06a	F2,177=9.684	P＜0.001			NL dark cycle	G1	7.55±0.07a	F2,177=4.208	P＜0.05
	G2	13.38±0.10b			0.1095 (0.0425, 0.1789)			G2	8.50±0.07b			0.0986 (0.0350, 0.1661)			G2	7.53±0.07a			0.0454 (0.0047, 0.0980)
	G3	13.08±0.09c						G3	8.33±0.06b						G3	7.32±0.06b
NH light cycle	G1	12.68±0.06a	F2,177=86.657	P＜0.001										NH light cycle	G1	6.67±0.06a	F2,177=8.243	P＜0.001
	G2	12.12±0.04b			0.4947 (0.4064, 0.5596)										G2	6.37±0.06b			0.0852 (0.262, 0.1499)
	G3	11.65±0.06c													G3	6.35±0.06b
NH dark cycle	G1	13.17±0.08a	F2,177=42.059	P＜0.001										NH dark cycle	G1	6.87±0.04a	F2,177=3.155	P＜0.05
	G2	12.63±0.06b			0.3221 (0.2269, 0.3994)										G2	6.72±0.06ab			0.0340 (0.0003, 0.0814)
	G3	12.25±0.07c													G3	6.68±0.06b

## Sheet: Table S4
Table S4 Summary of the quality of all sample sequencing data
#Sample_ID	Raw_reads	Raw_bases	Clean_reads	Clean_Bases	Error%	Q20%	Q30%	GC%	Unique_mapped
BL_1	47499590	7172438090	47067618	7031339868	0.0121	98.7	95.86	46.28	36185613(76.88%)
BL_2	40825506	6164651406	40348980	6048307541	0.0121	98.68	95.83	45.61	30192158(74.83%)
BL_3	46967776	7092134176	46470660	6960358607	0.0121	98.71	95.91	45.89	35613542(76.64%)
CK_1	43672742	6594584042	43260242	6467595637	0.0121	98.72	95.93	46.44	33848798(78.24%)
CK_2	50004840	7550730840	49493168	7403045665	0.0121	98.72	95.93	46.17	38411857(77.61%)
CK_3	47900362	7232954662	47425668	7090912035	0.012	98.74	95.99	46.2	36871695(77.75%)
ML_1	45723190	6904201690	45276086	6759201121	0.0122	98.66	95.73	46.72	35579348(78.58%)
ML_2	46787598	7064927298	46299750	6915521383	0.012	98.72	95.96	46.04	35988806(77.73%)
ML_3	50829246	7675216146	50313376	7512770374	0.0121	98.67	95.79	45.74	38929505(77.37%)
NH_1	42241230	6378425730	41758860	6244711545	0.0121	98.67	95.8	46.33	32523980(77.89%)
NH_2	53176392	8029635192	52621230	7847144009	0.012	98.73	95.98	45.45	40061766(76.13%)
NH_3	50120518	7568198218	49651194	7423219921	0.012	98.74	96	45.53	38305999(77.15%)
NL_1	42260914	6381398014	41845738	6266914064	0.0122	98.65	95.73	46.33	32300197(77.19%)
NL_2	43876652	6625374452	43423374	6520009488	0.0121	98.68	95.8	45.84	34262429(78.9%)
NL_3	49254252	7437392052	48748184	7284385201	0.0122	98.66	95.75	45.96	37825135(77.59%)

## Sheet: Table S5
Table S5 Pearson's correlation coefficient.
sample	BL_1	BL_2	BL_3	CK_1	CK_2	CK_3	ML_1	ML_2	ML_3	NH_1	NH_2	NH_3	NL_1	NL_2	NL_3
BL_1	1	0.753687	0.977752	0.892294	0.900151	0.87701	0.899504	0.866019	0.881261	0.906127	0.885729	0.876825	0.959693	0.720005	0.901396
BL_2	0.753687	1	0.829551	0.535595	0.62095	0.593811	0.493905	0.544223	0.526766	0.513736	0.610103	0.520962	0.561249	0.479067	0.470666
BL_3	0.977752	0.829551	1	0.894298	0.914979	0.90307	0.866705	0.882769	0.887384	0.89225	0.895526	0.87092	0.912126	0.751314	0.845266
CK_1	0.892294	0.535595	0.894298	1	0.956134	0.974699	0.929197	0.978289	0.977248	0.971193	0.92137	0.940743	0.931835	0.83862	0.88622
CK_2	0.900151	0.62095	0.914979	0.956134	1	0.978625	0.941222	0.96016	0.954741	0.951594	0.95609	0.95022	0.909736	0.925261	0.904524
CK_3	0.87701	0.593811	0.90307	0.974699	0.978625	1	0.931482	0.987253	0.980806	0.966278	0.95694	0.959436	0.895934	0.906949	0.877267
ML_1	0.899504	0.493905	0.866705	0.929197	0.941222	0.931482	1	0.933684	0.953396	0.973168	0.955894	0.968212	0.950454	0.851136	0.964849
ML_2	0.866019	0.544223	0.882769	0.978289	0.96016	0.987253	0.933684	1	0.986761	0.974836	0.957603	0.966478	0.905395	0.882596	0.887636
ML_3	0.881261	0.526766	0.887384	0.977248	0.954741	0.980806	0.953396	0.986761	1	0.989213	0.95342	0.973619	0.922362	0.858345	0.903625
NH_1	0.906127	0.513736	0.89225	0.971193	0.951594	0.966278	0.973168	0.974836	0.989213	1	0.948718	0.972329	0.955747	0.843826	0.937997
NH_2	0.885729	0.610103	0.895526	0.92137	0.95609	0.95694	0.955894	0.957603	0.95342	0.948718	1	0.978883	0.898985	0.894382	0.920808
NH_3	0.876825	0.520962	0.87092	0.940743	0.95022	0.959436	0.968212	0.966478	0.973619	0.972329	0.978883	1	0.919352	0.884947	0.949426
NL_1	0.959693	0.561249	0.912126	0.931835	0.909736	0.895934	0.950454	0.905395	0.922362	0.955747	0.898985	0.919352	1	0.75468	0.960828
NL_2	0.720005	0.479067	0.751314	0.83862	0.925261	0.906949	0.851136	0.882596	0.858345	0.843826	0.894382	0.884947	0.75468	1	0.818451
NL_3	0.901396	0.470666	0.845266	0.88622	0.904524	0.877267	0.964849	0.887636	0.903625	0.937997	0.920808	0.949426	0.960828	0.818451	1

## Sheet: Table S6
Table S6 Sound exposure induced DEGs
ML vs CK
Gene ID	Gene Name	Gene Description	FC(BL/CK)	Log2FC(BL/CK)	Pvalue	Padjust	Significant	Regulate	BL_1	BL_2	BL_3	CK_1	CK_2	CK_3	BL	CK	GO ID	GO Term	KO ID	KO Name	Pathway ID	Pathway Definition	EggNOG ID	EggNOG Functional Categories	NR Hit-name	NR Description	Swiss-Prot Hit-name	Swiss-Prot Description	Pfam ID	Domain	Domain Description
Stress response/resistance
gene-LOC126912171	LOC126912171	E3 ubiquitin-protein ligase rififylin-like	139.858	7.12782	1.8445e-07	9.87287e-05	yes	up	0.42	0.27	0.32	0	0	0	0.336667	0	GO:0006915;GO:0005886;GO:004687	BP:apoptotic process;CC:plasma membrane;MF:metal ion binding;	K20804	RNF34	------	------	ENOG41101VR	O:Posttranslational modification, protein turnover, chaperones	XP_035437162.1	E3 ubiquitin-protein ligase rififylin [Spodoptera frugiperda]	sp|Q8CIN9|RFFL_RAT;	E3 ubiquitin-protein ligase rififylin OS=Rattus norvegicus OX=10116 GN=Rffl PE=1 SV=1;	PF13920.10;PF10208.13	zf-C3HC4_3;ARMET_C	Zinc finger, C3HC4 type;ARMET, C-terminal
gene-LOC118264788	LOC118264788	cytochrome P450 9e2	0.115	-3.12366	1.42903e-05	0.0041031	yes	down	0.82	0.29	0.26	2.41	8.14	1.59	0.456667	4.04667	GO:0005506;GO:0016705;GO:0004497;GO:002003	MF:iron ion binding;MF:oxidoreductase activity, acting on paired donors, with incorporation or reduction of molecular oxygen;MF:monooxygenase activity;MF:heme binding;	K15003	CYP9	------	------	COG2124	Q:Secondary metabolites biosynthesis, transport and catabolism	XP_035433316.2	cytochrome P450 9e2 [Spodoptera frugiperda]	sp|Q964T2|CP9E2_BLAGE;	Cytochrome P450 9e2 OS=Blattella germanica OX=6973 GN=CYP9E2 PE=2 SV=1;	PF00067.26	p450	Cytochrome P450
gene-LOC118267688	LOC118267688	UDP-glucosyltransferase 2, transcript variant X1	0.156	-2.6842	6.55785e-07	0.000299014	yes	down	5.69	1.8	1.29	11.75	25.98	19.82	2.92667	19.1833	GO:0016020;GO:000819	CC:membrane;MF:UDP-glycosyltransferase activity;	------	------	------	------	COG1819	S:Function unknown	XP_035437704.2	UDP-glucosyltransferase 2 [Spodoptera frugiperda]	sp|A0A291PQH4|UGT2_DACCO;	UDP-glucosyltransferase 2 OS=Dactylopius coccus OX=765876 GN=UTG2 PE=1 SV=1;	PF00201.22;PF06722.16;PF04101.20	UDPGT;EryCIII-like_C;Glyco_tran_28_C	UDP-glucoronosyl and UDP-glucosyl transferase;Erythromycin biosynthesis protein CIII-like, C-terminal domain;Glycosyltransferase family 28 C-terminal domain
gene-LOC118274503	LOC118274503	cytochrome P450 6B5	0.437	-1.19525	1.52724e-08	1.17511e-05	yes	down	5.03	5.59	7.86	13.72	14.07	12.12	6.16	13.3033	GO:0016020;GO:0005506;GO:0016705;GO:0004497;GO:002003	CC:membrane;MF:iron ion binding;MF:oxidoreductase activity, acting on paired donors, with incorporation or reduction of molecular oxygen;MF:monooxygenase activity;MF:heme binding;	K14999	CYP6	------	------	COG2124	Q:Secondary metabolites biosynthesis, transport and catabolism	KAF9810602.1	hypothetical protein SFRURICE_021055, partial [Spodoptera frugiperda]	sp|Q964R0|CP6K1_BLAGE;	Cytochrome P450 6k1 OS=Blattella germanica OX=6973 GN=CYP6K1 PE=2 SV=1;	PF00067.26	p450	Cytochrome P450
gene-LOC118265038	LOC118265038	midnolin homolog	0.004	-7.93568	4.02206e-15	1.23789e-11	yes	down	0.07	0	0	3.32	10.02	2.76	0.0233333	5.36667	------	------	------	------	------	------	ENOG4110SN6	S:Function unknown	XP_035433624.1	midnolin homolog [Spodoptera frugiperda]	------	------	------	------	------
gene-LOC126910742	LOC126910742	MAGE-like protein 2	0.001	-10.399	1.84182e-09	1.64789e-06	yes	down	0.25	0	0.42	186.24	700.03	11.73	0.223333	299.333	------	------	------	------	------	------	ENOG41115NH	S:Function unknown	XP_050550102.1	MAGE-like protein 2 [Spodoptera frugiperda]	------	------	------	------	------
Sensory perception
gene-LOC118262123	LOC118262123	neurotrophin 1, transcript variant X1	0.117	-3.09558	1.03364e-07	6.36256e-05	yes	down	1.41	0.32	0.28	4.1	7.33	6.44	0.67	5.95667	GO:000561	CC:extracellular space;	------	------	------	------	ENOG4111KIW	S:Function unknown	XP_035429158.2	neurotrophin 1 isoform X1 [Spodoptera frugiperda]	sp|B7TB45|SPZ2_DROME;	Neurotrophin 1 OS=Drosophila melanogaster OX=7227 GN=NT1 PE=1 SV=1;	PF16077.9	Spaetzle	Spaetzle
gene-LOC118268638	LOC118268638	RYamide receptor, transcript variant X2	0.428	-1.22446	2.88711e-05	0.00646241	yes	down	7.8	9.57	22.44	2.19	18.63	39.41	13.27	20.0767	GO:0016020;GO:0004983;GO:000493	CC:membrane;MF:neuropeptide Y receptor activity;MF:G-protein coupled receptor activity;	K14072	Rya-R, NEPYR	------	------	ENOG410XRW9	U:Intracellular trafficking, secretion, and vesicular transport	XP_035439092.1	RYamide receptor [Spodoptera frugiperda]	sp|P25931|RYAR_DROME;	RYamide receptor OS=Drosophila melanogaster OX=7227 GN=RYa-R PE=2 SV=2;	PF00001.25;PF10320.13;PF13853.10	7tm_1;7TM_GPCR_Srsx;7tm_4	7 transmembrane receptor;Serpentine type 7TM GPCR chemoreceptor Srsx;Olfactory receptor
Metabolism
gene-LOC118267601	LOC118267601	fatty acid synthase	2.16	1.111	1.43313e-05	0.0041031	yes	up	91.26	149.27	141.9	36.47	69.03	67.22	127.477	57.5733	GO:0006633;GO:0016295;GO:0008659;GO:0004320;GO:0047117;GO:0004312;GO:0004313;GO:0016740;GO:0004316;GO:0016296;GO:0004315;GO:0019171;GO:001649	BP:fatty acid biosynthetic process;MF:myristoyl-[acyl-carrier-protein] hydrolase activity;MF:;MF:oleoyl-[acyl-carrier-protein] hydrolase activity;MF:enoyl-[acyl-carrier-protein] reductas;MF:fatty acid synthase activity;MF:[acyl-carrier-protein] S-acetyltransferase activity;MF:transferase activity;MF:3-oxoacyl-[acyl-carrier-protein] reductas;MF:palmitoyl-[acyl-carrier-protein] hydrolase activity;M…	K00665	FASN	map04910;map04936;map00061;map04152	Insulin signaling pathway;Alcoholic liver disease;Fatty acid biosynthesis;AMPK signaling pathway	COG3321	Q:Secondary metabolites biosynthesis, transport and catabolism	XP_035437568.2	fatty acid synthase [Spodoptera frugiperda]	sp|P12276|FAS_CHICK;	Fatty acid synthase OS=Gallus gallus OX=9031 GN=FASN PE=1 SV=5;	PF00698.25;PF00109.30;PF16197.9;PF02801.26;PF21149.1;PF08659.14;PF00975.24	Acyl_transf_1;ketoacyl-synt;KAsynt_C_assoc;Ketoacyl-synt_C;FAS_pseudo-KR;KR;Thioesterase	Acyl transferase domain;Beta-ketoacyl synthase, N-terminal domain;Ketoacyl-synthetase C-terminal extension;Beta-ketoacyl synthase, C-terminal domain;Fatty acid synthase, pseudo-KR domain;KR domain;Thioesterase domain
gene-LOC118274972	LOC118274972	fatty acid synthase-like	2.074	1.05266	0.000171272	0.0251015	yes	up	35.17	54.22	57.12	13.62	29.4	26.05	48.8367	23.0233	GO:001649	MF:oxidoreductase activity;	K00665	FASN	map04910;map04936;map00061;map04152	Insulin signaling pathway;Alcoholic liver disease;Fatty acid biosynthesis;AMPK signaling pathway	COG3321;ENOG410XNPJ	Q:Secondary metabolites biosynthesis, transport and catabolism;	XP_050553067.1	fatty acid synthase-like [Spodoptera frugiperda]	sp|P12276|FAS_CHICK;	Fatty acid synthase OS=Gallus gallus OX=9031 GN=FASN PE=1 SV=5;	PF00107.30;PF13602.10;PF08659.14	ADH_zinc_N;ADH_zinc_N_2;KR	Zinc-binding dehydrogenase;Zinc-binding dehydrogenase;KR domain
gene-LOC118275168	LOC118275168	elongation of very long chain fatty acids protein AAEL008004	2.574	1.36408	3.54369e-05	0.00752179	yes	up	90.53	60.09	111.84	19.73	34.67	46.66	87.4867	33.6867	GO:0006633;GO:0016020;GO:000992	BP:fatty acid biosynthetic process;CC:membrane;MF:fatty acid elongase activity;	K10249;K10250	ELOVL4;ELOVL7	map01040;map00062	Biosynthesis of unsaturated fatty acids;Fatty acid elongation	ENOG410XRWT	I:Lipid transport and metabolism	XP_035448927.2	elongation of very long chain fatty acids protein AAEL008004 [Spodoptera frugiperda]	sp|Q1HRV8|ELVL1_AEDAE;	Elongation of very long chain fatty acids protein AAEL008004 OS=Aedes aegypti OX=7159 GN=AAEL008004 PE=2 SV=2;	PF01151.22	ELO	GNS1/SUR4 family
gene-LOC118274873	LOC118274873	luciferin 4-monooxygenase-like	2.28	1.18931	0.000300632	0.0371021	yes	up	12.61	6.8	8	3.57	3.45	4.93	9.13667	3.98333	GO:001602	CC:membrane;	K01904	4CL	map00130	Ubiquinone and other terpenoid-quinone biosynthesis	COG0318;COG0318	I:Lipid transport and metabolism;Q:Secondary metabolites biosynthesis, transport and catabolism	XP_050552690.1	luciferin 4-monooxygenase-like [Spodoptera frugiperda]	sp|Q27757|LUCI_PHOPE;	Luciferin 4-monooxygenase OS=Photuris pensylvanica OX=1710587 PE=2 SV=2;	PF00501.32;PF13193.10	AMP-binding;AMP-binding_C	AMP-binding enzyme;AMP-binding enzyme C-terminal domain
gene-LOC118273948	LOC118273948	bifunctional methylenetetrahydrofolate dehydrogenase/cyclohydrolase 2, mitochondrial, transcript variant X2	2.197	1.1353	1.87397e-09	1.64789e-06	yes	up	62.65	50.88	58.45	25.82	21.25	29.29	57.3267	25.4533	GO:0006730;GO:0016787;GO:000448	BP:one-carbon metabolic process;MF:hydrolase activity;MF:methylenetetrahydrofolate dehydrogenas;	K13403	MTHFD2	map00670;map01240	One carbon pool by folate;Biosynthesis of cofactors	COG0190	H:Coenzyme transport and metabolism	XP_035447118.1	bifunctional methylenetetrahydrofolate dehydrogenase/cyclohydrolase, mitochondrial isoform X1 [Spodoptera frugiperda]	sp|Q9H903|MTD2L_HUMAN;	Bifunctional methylenetetrahydrofolate dehydrogenase/cyclohydrolase 2, mitochondrial OS=Homo sapiens OX=9606 GN=MTHFD2L PE=1 SV=3;	PF02882.23;PF00763.27	THF_DHG_CYH_C;THF_DHG_CYH	Tetrahydrofolate dehydrogenase/cyclohydrolase, NA;Tetrahydrofolate dehydrogenase/cyclohydrolase, catalytic domain
gene-LOC118274650	LOC118274650	glucose dehydrogenase [FAD, quinone]	2.388	1.25592	7.43812e-06	0.00234797	yes	up	62.27	55.46	114.2	23.52	37.97	33.12	77.31	31.5367	GO:0050660;GO:001661	MF:flavin adenine dinucleotide binding;MF:oxidoreductase activity, acting on CH-OH group of donors;	------	------	------	------	COG2303	E:Amino acid transport and metabolism	XP_035448181.2	LOW QUALITY PROTEIN: glucose dehydrogenase [FAD, quinone] [Spodoptera frugiperda]	sp|P18173|DHGL_DROME;	Glucose dehydrogenase [FAD, quinone] OS=Drosophila melanogaster OX=7227 GN=Gld PE=3 SV=3;	PF00732.23;PF05199.17;PF07992.18	GMC_oxred_N;GMC_oxred_C;Pyr_redox_2	GMC oxidoreductase;GMC oxidoreductase;Pyridine nucleotide-disulphide oxidoreductase
gene-LOC118271975	LOC118271975	uncharacterized LOC118271975	0.102	-3.29585	6.87122e-05	0.0117488	yes	down	0.4	0.14	0.13	1.13	3.62	1.79	0.223333	2.18	------	------	------	------	------	------	ENOG4111RQA;ENOG4111JQ2;ENOG410XQ37	S:Function unknown;J:Translation, ribosomal structure and biogenesis	XP_035444151.2	uncharacterized protein LOC118271975 [Spodoptera frugiperda]	------	------	PF03067.19	LPMO_10	Lytic polysaccharide mono-oxygenase, cellulose-degrading
gene-LOC118263756	LOC118263756	elongation of very long chain fatty acids protein 4	0.172	-2.53612	1.57873e-07	8.83444e-05	yes	down	6.58	3.12	7.64	24.46	59.15	16.99	5.78	33.5333	GO:0006633;GO:0016020;GO:000992	BP:fatty acid biosynthetic process;CC:membrane;MF:fatty acid elongase activity;	K10249	ELOVL4	map01040;map00062	Biosynthesis of unsaturated fatty acids;Fatty acid elongation	ENOG410XRWT	I:Lipid transport and metabolism	KAF9823108.1	hypothetical protein SFRURICE_019346 [Spodoptera frugiperda]	sp|Q9GZR5|ELOV4_HUMAN;	Elongation of very long chain fatty acids protein 4 OS=Homo sapiens OX=9606 GN=ELOVL4 PE=1 SV=1;	PF01151.22	ELO	GNS1/SUR4 family
gene-LOC118265419	LOC118265419	lipase member H-A, transcript variant X1	0.084	-3.57383	0.000415436	0.0440899	yes	down	0.53	0	0.14	1.3	5.33	1.48	0.223333	2.70333	GO:0005576;GO:001629	CC:extracellular region;MF:lipase activity;	------	------	------	------	ENOG4111KSA	S:Function unknown	XP_035434166.2	lipase member H-A isoform X1 [Spodoptera frugiperda]	sp|Q6PA23|LIPHA_XENLA;	Lipase member H-A OS=Xenopus laevis OX=8355 GN=liph-a PE=2 SV=1;	PF00151.23	Lipase	Lipase
gene-LOC118282026	LOC118282026	retinol dehydrogenase 11-like	0.105	-3.25453	1.16311e-07	6.8186e-05	yes	down	0.47	0.15	0.22	2.4	4.16	1.42	0.28	2.66	GO:001602	CC:membrane;	K11153	RDH12	map00830;map01240	Retinol metabolism;Biosynthesis of cofactors	COG1028;ENOG410XSPF	S:Function unknown;	XP_035458796.1	retinol dehydrogenase 11-like [Spodoptera frugiperda]	sp|Q17QU7|DHR13_BOVIN;	Dehydrogenase/reductase SDR family member 13 OS=Bos taurus OX=9913 GN=DHRS13 PE=2 SV=1;	PF00106.29;PF13561.10;PF08659.14	adh_short;adh_short_C2;KR	short chain dehydrogenase;Enoyl;KR domain
Transport/channel
gene-LOC118274590	LOC118274590	uncharacterized LOC118274590, transcript variant X1	2.224	1.15287	1.7227e-09	1.64789e-06	yes	up	52.05	50.27	61.57	28.5	37.61	29.85	54.63	31.9867	------	------	------	------	------	------	ENOG410YWWI	U:Intracellular trafficking, secretion, and vesicular transport	XP_035448079.2	uncharacterized protein LOC118274590 isoform X1 [Spodoptera frugiperda]	sp|Q9JJZ8|CNGA3_MOUSE;	Cyclic nucleotide-gated cation channel alpha-3 OS=Mus musculus OX=10090 GN=Cnga3 PE=1 SV=2;	PF00520.35;PF00027.33	Ion_trans;cNMP_binding	Ion transport protein;Cyclic nucleotide-binding domain
gene-LOC118265530	LOC118265530	sodium-dependent nutrient amino acid transporter 1	0.339	-1.56078	9.68344e-08	6.27436e-05	yes	down	4.23	3.7	2.36	8.62	9.42	12.02	3.43	10.02	GO:0016020;GO:001529	CC:membrane;MF:symporter activity;	K05336	SLC6AN	------	------	COG0733	P:Inorganic ion transport and metabolism	XP_035434344.2	sodium-dependent nutrient amino acid transporter 1 [Spodoptera frugiperda]	sp|Q9JMA9|S6A14_MOUSE;	Sodium- and chloride-dependent neutral and basic amino acid transporter;	PF00209.22	SNF	Sodiu
gene-LOC118270430	LOC118270430	sodium-coupled monocarboxylate transporter 1	0.238	-2.07359	0.000363542	0.0427581	yes	down	1.9	0.49	0.43	2.82	4.06	5.21	0.94	4.03	GO:0016020;GO:002285	CC:membrane;MF:transmembrane transporter activity;	K14388	SLC5A8_12, SMCT	------	------	COG0591	E:Amino acid transport and metabolism	XP_035441906.2	sodium-coupled monocarboxylate transporter 1 [Spodoptera frugiperda]	sp|Q8BYF6|SC5A8_MOUSE;	Sodium-coupled monocarboxylate transporter 1 OS=Mus musculus OX=10090 GN=Slc5a8 PE=1 SV=1;	PF00474.21	SSF	Sodiu
gene-LOC118273519	LOC118273519	long-chain fatty acid transport protein 4, transcript variant X1	0.397	-1.33282	2.54586e-05	0.00591029	yes	down	17.59	9.93	9.42	25.26	27.58	39.3	12.3133	30.7133	GO:0006355;GO:0006351;GO:0005634;GO:0016020;GO:000367	BP:regulation of transcription, DNA-templated;BP:transcription, DNA-templated;CC:nucleus;CC:membrane;MF:DNA binding;	K08745	SLC27A1_4, FATP1_4	map04931;map03320;map04975	Insulin resistance;PPAR signaling pathway;Fat digestion and absorption	ENOG410XQ8T	I:Lipid transport and metabolism	XP_035446420.2	long-chain fatty acid transport protein 4 isoform X1 [Spodoptera frugiperda]	sp|Q5RDY4|S27A4_PONAB;	Long-chain fatty acid transport protein 4 OS=Pongo abelii OX=9601 GN=SLC27A4 PE=2 SV=1;	PF00501.32;PF13193.10	AMP-binding;AMP-binding_C	AMP-binding enzyme;AMP-binding enzyme C-terminal domain
Signal transduction
gene-LOC118270598	LOC118270598	probable LIM domain-containing serine/threonine-protein kinase DDB_G0286997	0.029	-5.09223	0.00047859	0.0490994	yes	down	0.7	0.04	0.08	3.24	23.65	2.37	0.273333	9.75333	GO:001602	CC:membrane;	------	------	------	------	ENOG4112AVP	S:Function unknown	XP_035442171.2	probable LIM domain-containing serine/threonine-protein kinase DDB_G0286997 [Spodoptera frugiperda]	------	------	------	------	------
gene-LOC118261983	LOC118261983	hybrid signal transduction histidine kinase M, transcript variant X1	0.011	-6.48653	8.54106e-07	0.000350497	yes	down	0.11	0.17	0.02	4.74	20.66	1.06	0.1	8.82	------	------	------	------	------	------	ENOG41113JC	S:Function unknown	XP_035428955.2	hybrid signal transduction histidine kinase M isoform X1 [Spodoptera frugiperda]	------	------	------	------	------
Immunity
gene-LOC118278457	LOC118278457	cell surface glycoprotein 1-like	2.25	1.17022	7.54769e-07	0.000320413	yes	up	11.06	9.27	7.74	3.28	4.22	4.58	9.35667	4.02667	------	------	------	------	------	------	------	------	XP_050559398.1	cell surface glycoprotein 1-like [Spodoptera frugiperda]	------	------	PF08017.15	Fibrinogen_BP	Fibrinogen binding protein
gene-LOC118262012	LOC118262012	protein spaetzle 5	0.368	-1.44209	1.60467e-05	0.00439002	yes	down	2.55	1.9	1.9	3.85	7.67	5.61	2.11667	5.71	GO:000561	CC:extracellular space;	K20694	SPZ	map04624	Toll and Imd signaling pathway	ENOG4111TKA	S:Function unknown	XP_050557459.1	protein spaetzle 5 [Spodoptera frugiperda]	sp|Q9VZX1|SPZ5_DROME;	Protein spaetzle 5 OS=Drosophila melanogaster OX=7227 GN=spz5 PE=1 SV=1;	PF16077.9	Spaetzle	Spaetzle
gene-LOC118263480	LOC118263480	heparan-alpha-glucosaminide N-acetyltransferase, transcript variant X1	0.329	-1.60203	1.51824e-05	0.00424796	yes	down	7.97	6.2	6.25	17.89	32.48	11.01	6.80667	20.46	------	------	K10532	HGSNAT	map04142;map00531	Lysosome;Glycosaminoglycan degradation	COG4299	S:Function unknown	XP_035431396.1	heparan-alpha-glucosaminide N-acetyltransferase isoform X1 [Spodoptera frugiperda]	sp|Q3UDW8|HGNAT_MOUSE;	Heparan-alpha-glucosaminide N-acetyltransferase OS=Mus musculus OX=10090 GN=Hgsnat PE=1 SV=2;	PF16401.9;PF07786.16	DUF5009;HGSNAT_cat	Domain of unknown function;Heparan-alpha-glucosaminide N-acetyltransferase, catalytic
gene-LOC118266126	LOC118266126	A disintegrin and metalloproteinase with thrombospondin motifs 16, transcript variant X1	0.269	-1.89441	0.000279399	0.0365923	yes	down	1.26	2.14	0.95	3.64	9.95	2.32	1.45	5.30333	GO:0006508;GO:0046872;GO:000422	BP:proteolysis;MF:metal ion binding;MF:metalloendopeptidase activity;	------	------	------	------	ENOG41110UP	S:Function unknown	XP_050551061.1	A disintegrin and metalloproteinase with thrombospondin motifs 16 isoform X1 [Spodoptera frugiperda]	sp|Q8TE57|ATS16_HUMAN;	A disintegrin and metalloproteinase with thrombospondin motifs 16 OS=Homo sapiens OX=9606 GN=ADAMTS16 PE=2 SV=3;	PF01421.23;PF17771.5;PF13688.10;PF13574.10;PF13582.10;PF13583.10	Reprolysin;ADAMTS_CR_2;Reprolysin_5;Reprolysin_2;Reprolysin_3;Reprolysin_4	Reprolysin;ADAMTS cysteine-rich domain 2;Metallo-peptidase family M12;Metallo-peptidase family M12B Reprolysin-like;Metallo-peptidase family M12B Reprolysin-like;Metallo-peptidase family M12B Reprolysin-like
gene-LOC118266727	LOC118266727	zinc carboxypeptidase A 1, transcript variant X1	0.266	-1.90943	3.94114e-15	1.23789e-11	yes	down	2.27	1.64	1.64	5.5	7.1	7.84	1.85	6.81333	------	------	------	------	------	------	COG2866	E:Amino acid transport and metabolism	XP_035436132.2	zinc carboxypeptidase A 1 isoform X1 [Spodoptera frugiperda]	sp|Q6P8K8|CBPA4_MOUSE;	Carboxypeptidase A4 OS=Mus musculus OX=10090 GN=Cpa4 PE=2 SV=2;	PF00246.28;PF02244.20	Peptidase_M14;Propep_M14	Zinc carboxypeptidase;Carboxypeptidase activation peptide
gene-LOC118271890	LOC118271890	uncharacterized LOC118271890	0.499	-1.00385	6.03446e-06	0.00206362	yes	down	78.08	80.9	69.37	134.07	201.2	117.8	76.1167	151.023	GO:0032222;GO:0048511;GO:0045187;GO:0030431;GO:0098552;GO:0005886;GO:003423	BP:regulation of synaptic transmission, cholinergic;BP:rhythmic process;BP:regulation of circadian sleep/wake cycle, sleep;BP:sleep;CC:side of membrane;CC:plasma membrane;MF:GPI anchor binding;	------	------	------	------	ENOG410Z7FK	S:Function unknown	XP_022822868.1	uncharacterized protein LOC111353895 [Spodoptera litura]	------	------	PF17064.9	QVR	Quiver family u-PAR/Ly-6-like domain
gene-LOC118273505	LOC118273505	venom dipeptidyl peptidase 4	0.194	-2.36802	5.02635e-11	1.23759e-07	yes	down	14.62	13.83	14.64	46.44	101.45	44.75	14.3633	64.2133	GO:0006508;GO:000823	BP:proteolysis;MF:serine-type peptidase activity;	K01278	DPP4, CD26	map04974	Protein digestion and absorption	COG1506	E:Amino acid transport and metabolism	XP_035446392.2	venom dipeptidyl peptidase 4 [Spodoptera frugiperda]	sp|B1A4F7|VDDP4_VESVU;	Venom dipeptidyl peptidase 4 OS=Vespula vulgaris OX=7454 PE=1 SV=1;	PF00930.25;PF00326.25;PF02129.22;PF20434.2;PF12697.11	DPPIV_N;Peptidase_S9;Peptidase_S15;BD-FAE;Abhydrolase_6	Dipeptidyl peptidase IV;Prolyl oligopeptidase family;X-Pro dipeptidyl-peptidase;BD-FAE;Alpha/beta hydrolase family
gene-LOC118269264	LOC118269264	hemicentin-1, transcript variant X1	0.406	-1.30037	3.82789e-05	0.00798732	yes	down	0.74	0.55	0.71	1.23	1.97	1.62	0.666667	1.60667	GO:001602	CC:membrane;	------	------	------	------	ENOG410ZKEG	S:Function unknown	XP_035440175.2	hemicentin-1 isoform X1 [Spodoptera frugiperda]	sp|Q8IZU9|KIRR3_HUMAN;	Kin of IRRE-like protein 3 OS=Homo sapiens OX=9606 GN=KIRREL3 PE=1 SV=1;	PF13927.10;PF07679.20;PF13895.10;PF00047.29;PF08205.16	Ig_3;I-set;Ig_2;ig;C2-set_2	Immunoglobulin domain;Immunoglobulin I-set domain;Immunoglobulin domain;Immunoglobulin domain;CD80-like C2-set immunoglobulin domain
Development/reproduction
gene-LOC118271392	LOC118271392	uncharacterized LOC118271392	2.04	1.02864	0.000449316	0.0472781	yes	up	9.09	7.43	13.24	3.58	5.73	4.99	9.92	4.76667	------	------	------	------	------	------	ENOG410XT8F;ENOG410XWSM;ENOG410ZI5B;ENOG410ZQUX	S:Function unknown;	XP_050551907.1	uncharacterized protein LOC118271392 [Spodoptera frugiperda]	------	------	PF02958.24;PF07914.15	EcKL;DUF1679	Ecdysteroid kinase-like family;Uncharacterized oxidoreductase dhs-27
gene-LOC118270399	LOC118270399	uncharacterized LOC118270399, transcript variant X2	0.266	-1.90882	0.000288138	0.0371021	yes	down	6.63	1.52	5.6	8.23	22.08	21.53	4.58333	17.28	GO:001602	CC:membrane;	------	------	------	------	ENOG4111HTI	S:Function unknown	XP_050553810.1	uncharacterized protein LOC118270399 [Spodoptera frugiperda]	------	------	PF07898.17;PF07841.17	DUF1676;DM4_12	Protein of unknown function;DM4/DM12 family
gene-LOC118274369	LOC118274369	uncharacterized LOC118274369	0.078	-3.68485	4.11857e-05	0.00834086	yes	down	1.04	0.97	0.33	4.03	24.12	2.57	0.78	10.24	------	------	------	------	------	------	ENOG41126K0	S:Function unknown	XP_050563847.1	uncharacterized protein LOC118274369 [Spodoptera frugiperda]	------	------	PF07841.17	DM4_12	DM4/DM12 family
gene-LOC118274373	LOC118274373	uncharacterized LOC118274373	0.031	-5.01706	2.09931e-05	0.00516891	yes	down	0.15	0.08	0.07	1.44	7.59	0.67	0.1	3.23333	------	------	------	------	------	------	ENOG410ZG2F	S:Function unknown	XP_050561736.1	uncharacterized protein LOC118274373 [Spodoptera frugiperda]	------	------	PF07841.17	DM4_12	DM4/DM12 family
gene-LOC118267733	LOC118267733	uncharacterized LOC118267733	0.344	-1.5414	0.000349584	0.0417838	yes	down	4.38	1.72	2.9	4.91	12.89	8.47	3	8.75667	GO:001602	CC:membrane;	------	------	------	------	ENOG4111M74	S:Function unknown	KAF9819114.1	hypothetical protein SFRURICE_000779, partial [Spodoptera frugiperda]	------	------	PF00100.27	Zona_pellucida	Zona pellucida-like domain
Transcription/translation
gene-LOC118271360	LOC118271360	histone acetyltransferase KAT6B, transcript variant X1	0.105	-3.24633	0.000395821	0.0434887	yes	down	0.39	0.16	0.07	0.89	4.86	0.29	0.206667	2.01333	------	------	------	------	------	------	ENOG4110QRF;ENOG41114ZR;ENOG410XTWR;ENOG410YZMP	S:Function unknown;	XP_035443328.2	uncharacterized protein LOC118271360 isoform X1 [Spodoptera frugiperda]	------	------	PF16009.9	DUF4779	Domain of unknown function
gene-LOC118279428	LOC118279428	small subunit ribosomal RNA	0.331	-1.59425	1.78359e-05	0.00448119	yes	down	413.55	240.32	261.76	475.75	1419.7	881.54	305.21	925.663	GO:0015074;GO:0042575;GO:0003887;GO:0008270;GO:000367	BP:DNA integration;CC:DNA polymerase complex;MF:DNA-directed DNA polymerase activity;MF:zinc ion binding;MF:nucleic acid binding;	------	------	------	------	ENOG410ZV8G;ENOG41129JI	S:Function unknown;	GBP52942.1	hypothetical protein EVAR_47597_1 [Eumeta japonica]	sp|P0C5Q0|YL54F_YEAST;	Putative uncharacterized protein YLR154W-F OS=Saccharomyces cerevisiae;	------	------	------
gene-LOC118279429	LOC118279429	small subunit ribosomal RNA	0.331	-1.59425	1.78359e-05	0.00448119	yes	down	413.55	240.32	261.76	475.75	1419.7	881.54	305.21	925.663	GO:0015074;GO:0042575;GO:0003887;GO:0008270;GO:000367	BP:DNA integration;CC:DNA polymerase complex;MF:DNA-directed DNA polymerase activity;MF:zinc ion binding;MF:nucleic acid binding;	------	------	------	------	ENOG410ZV8G;ENOG41129JI	S:Function unknown;	GBP52942.1	hypothetical protein EVAR_47597_1 [Eumeta japonica]	sp|P0C5Q0|YL54F_YEAST;	Putative uncharacterized protein YLR154W-F OS=Saccharomyces cerevisiae;	------	------	------
gene-LOC118279430	LOC118279430	small subunit ribosomal RNA	0.331	-1.59425	1.78359e-05	0.00448119	yes	down	413.55	240.32	261.76	475.75	1419.7	881.54	305.21	925.663	GO:0015074;GO:0042575;GO:0003887;GO:0008270;GO:000367	BP:DNA integration;CC:DNA polymerase complex;MF:DNA-directed DNA polymerase activity;MF:zinc ion binding;MF:nucleic acid binding;	------	------	------	------	ENOG410ZV8G;ENOG41129JI	S:Function unknown;	GBP52942.1	hypothetical protein EVAR_47597_1 [Eumeta japonica]	sp|P0C5Q0|YL54F_YEAST;	Putative uncharacterized protein YLR154W-F OS=Saccharomyces cerevisiae;	------	------	------
gene-LOC118279431	LOC118279431	large subunit ribosomal RNA	0.405	-1.3025	8.49855e-06	0.00261564	yes	down	176.11	131	117.75	224.81	499.01	335.37	141.62	353.063	GO:0003824;GO:0008270;GO:000367	MF:catalytic activity;MF:zinc ion binding;MF:nucleic acid binding;	------	------	------	------	ENOG4111JHC;ENOG41123AA;ENOG410XS82	S:Function unknown;	CAB3512159.1	unnamed protein product [Spodoptera littoralis]	sp|Q8TGM6|TAR1_YEAST;	Protein TAR1 OS=Saccharomyces cerevisiae;	------	------	------
gene-LOC118279433	LOC118279433	large subunit ribosomal RNA	0.369	-1.43729	1.96207e-06	0.000731971	yes	down	155.96	109.72	104.83	210.31	477.48	311.69	123.503	333.16	GO:0003824;GO:0008270;GO:000367	MF:catalytic activity;MF:zinc ion binding;MF:nucleic acid binding;	------	------	------	------	ENOG4111JHC;ENOG41123AA;ENOG410XS82	S:Function unknown;	CAB3512159.1	unnamed protein product [Spodoptera littoralis]	sp|Q8TGM6|TAR1_YEAST;	Protein TAR1 OS=Saccharomyces cerevisiae;	------	------	------
gene-LOC126913056	LOC126913056	small subunit ribosomal RNA	0.331	-1.59425	1.78359e-05	0.00448119	yes	down	413.55	240.32	261.76	475.75	1419.7	881.54	305.21	925.663	GO:0015074;GO:0042575;GO:0003887;GO:0008270;GO:000367	BP:DNA integration;CC:DNA polymerase complex;MF:DNA-directed DNA polymerase activity;MF:zinc ion binding;MF:nucleic acid binding;	------	------	------	------	ENOG410ZV8G;ENOG41129JI	S:Function unknown;	GBP52942.1	hypothetical protein EVAR_47597_1 [Eumeta japonica]	sp|P0C5Q0|YL54F_YEAST;	Putative uncharacterized protein YLR154W-F OS=Saccharomyces cerevisiae;	------	------	------
Cell structure
gene-LOC118267639	LOC118267639	probable tubulin polyglutamylase ttll-15, transcript variant X1	0.396	-1.33676	6.6292e-05	0.0114947	yes	down	3.08	2.97	4.45	5.97	12.72	7.17	3.5	8.62	GO:0036211;GO:001602	BP:protein modification process;CC:membrane;	K16610	TTLL15	------	------	ENOG410XTI2	S:Function unknown	XP_050550110.1	probable tubulin polyglutamylase ttll-15 isoform X1 [Spodoptera frugiperda]	sp|Q21279|TTL15_CAEEL;	Probable tubulin polyglutamylase ttll-15 OS=Caenorhabditis elegans OX=6239 GN=ttll-15 PE=2 SV=3;	PF03133.19	TTL	Tubulin-tyrosine ligase family
gene-LOC118269159	LOC118269159	tetratricopeptide repeat protein 39B, transcript variant X2	0.417	-1.26053	0.000206122	0.0285392	yes	down	4.15	2.08	2.81	4.69	7.64	9.28	3.01333	7.20333	------	------	K24943	TTC39	------	------	ENOG410XS7D	S:Function unknown	XP_035440009.2	tetratricopeptide repeat protein 39B [Spodoptera frugiperda]	sp|Q5XHH9|TT39B_XENLA;	Tetratricopeptide repeat protein 39B OS=Xenopus laevis OX=8355 GN=ttc39b PE=2 SV=1;	PF10300.13;PF13174.10	Iml2-TPR_39;TPR_6	Iml2/Tetratricopeptide repeat protein 39;Tetratricopeptide repeat
gene-LOC118269941	LOC118269941	cadherin-89D, transcript variant X1	0.03	-5.06985	2.64805e-06	0.000958827	yes	down	1.12	0.23	0.21	7.78	39.24	7.25	0.52	18.09	GO:0007156;GO:0005886;GO:000550	BP:homophilic cell adhesion via plasma membrane adhesion molecules;CC:plasma membrane;MF:calcium ion binding;	------	------	------	------	ENOG410XQHI	U:Intracellular trafficking, secretion, and vesicular transport	XP_050562908.1	cadherin-89D isoform X1 [Spodoptera frugiperda]	sp|Q9VEU1|CAD89_DROME;	Cadherin-89D OS=Drosophila melanogaster OX=7227 GN=Cad89D PE=2 SV=3;	PF00028.21	Cadherin	Cadherin domain
gene-LOC118272824	LOC118272824	protein FAM166B	0.299	-1.73992	0.000276466	0.0365923	yes	down	5.11	8.27	19.52	6.92	15	10.88	10.9667	10.9333	------	------	------	------	------	------	ENOG4111ZBN;ENOG410XRSQ	S:Function unknown;	XP_035445412.1	protein FAM166B [Spodoptera frugiperda]	sp|A2AIP0|CMI2B_MOUSE;	Ciliary microtubule inner protein 2B OS=Mus musculus OX=10090 GN=Cimip2b PE=2 SV=1;	PF10629.13	DUF2475	Protein of unknown function
Cuticle
gene-LOC118262126	LOC118262126	histidine-rich protein PFHRP-II-like	0.014	-6.20504	0.000402705	0.0434887	yes	down	6.11	0.17	0.14	60.93	420.18	26.98	2.14	169.363	GO:004230	MF:structural constituent of cuticle;	------	------	------	------	ENOG41118NN;ENOG410YSFI;ENOG4111NR3;ENOG410YS6B	S:Function unknown;	XP_035429165.2	histidine-rich protein PFHRP-II-like [Spodoptera frugiperda]	sp|P45583|CU19_LOCMI;	Cuticle protein 19 OS=Locusta migratoria OX=7004 PE=1 SV=1;	PF00379.27;PF05403.15	Chitin_bind_4;Plasmodium_HRP	Insect cuticle protein;Plasmodium histidine-rich protein
gene-LOC118263438	LOC118263438	uncharacterized LOC118263438	0.272	-1.87649	0.00018883	0.0273493	yes	down	3.37	1.63	2.76	4.91	16.39	7.32	2.58667	9.54	GO:0005576;GO:000806	CC:extracellular region;MF:chitin binding;	------	------	------	------	ENOG4110SQZ	S:Function unknown	XP_035431337.2	uncharacterized protein LOC118263438 [Spodoptera frugiperda]	------	------	PF01607.28	CBM_14	Chitin binding Peritrophin-A domain
gene-LOC118262018	LOC118262018	uncharacterized LOC118262018	0.01	-6.63116	3.98103e-07	0.000196042	yes	down	0.26	0.07	0.24	7.02	47.03	2.49	0.19	18.8467	GO:004230	MF:structural constituent of cuticle;	------	------	------	------	ENOG4111EA8;ENOG410YSFI;ENOG4110SG6	S:Function unknown;	XP_035429010.2	uncharacterized protein LOC118262018 [Spodoptera frugiperda]	sp|P11734|CU08_LOCMI;	Cuticle protein 8 OS=Locusta migratoria OX=7004 PE=1 SV=1;	PF00379.27	Chitin_bind_4	Insect cuticle protein
Unannotated
Gene ID	Gene Name	Gene Description	FC(ML/CK)	Log2FC(ML/CK)	Pvalue	Padjust	Significant	Regulate	ML_1	ML_2	ML_3	CK_1	CK_2	CK_3	ML	CK	GO ID	GO Term	KO ID	KO Name	Pathway ID	Pathway Definition	EggNOG ID	EggNOG Functional Categories	NR Hit-name	NR Description	Swiss-Prot Hit-name	Swiss-Prot Description	Pfam ID	Domain	Domain Description
gene-LOC118264515	LOC118264515	uncharacterized LOC118264515	2.038	1.02727	0.000293661	0.0371021	yes	up	5.96	4.92	8.76	2.21	3.96	3.37	6.54667	3.18	GO:001602	CC:membrane;	------	------	------	------	------	------	XP_050560865.1	uncharacterized protein LOC118264515 [Spodoptera frugiperda]	------	------	------	------	------
gene-LOC118265028	LOC118265028	uncharacterized LOC118265028	0.038	-4.73333	0.000346808	0.0417838	yes	down	4.67	0.69	0.49	19.91	131.31	13.57	1.95	54.93	------	------	------	------	------	------	ENOG4110RA7	S:Function unknown	XP_035433616.1	uncharacterized protein LOC118265028 [Spodoptera frugiperda]	------	------	------	------	------
gene-LOC118267218	LOC118267218	uncharacterized LOC118267218, transcript variant X1	0.435	-1.20157	0.000154576	0.0232079	yes	down	977.01	783.09	540.09	1258.15	2551.28	1541.91	766.73	1783.78	------	------	------	------	------	------	ENOG4111WPE	S:Function unknown	KAF9795669.1	hypothetical protein SFRURICE_003862 [Spodoptera frugiperda]	------	------	------	------	------
gene-LOC118267364	LOC118267364	uncharacterized LOC118267364	0.001	-10.373	1.38169e-09	1.64789e-06	yes	down	0.09	0.02	0	41.34	115.99	2.58	0.0366667	53.3033	------	------	------	------	------	------	------	------	XP_035437172.2	uncharacterized protein LOC118267364 [Spodoptera frugiperda]	------	------	------	------	------
gene-LOC118268003	LOC118268003	uncharacterized LOC118268003	0.248	-2.01407	0.000296606	0.0371021	yes	down	3.64	0.78	1.09	6.04	9.09	7.51	1.83667	7.54667	GO:001602	CC:membrane;	------	------	------	------	ENOG4111UQ4	S:Function unknown	XP_035438165.2	uncharacterized protein LOC118268003 [Spodoptera frugiperda]	------	------	------	------	------
gene-LOC118268630	LOC118268630	uncharacterized LOC118268630, transcript variant X1	0.485	-1.04326	4.88962e-05	0.00940565	yes	down	13.76	12.22	9.67	20.72	30.78	21.52	11.8833	24.34	GO:001602	CC:membrane;	------	------	------	------	ENOG41119W7	S:Function unknown	XP_035439078.1	uncharacterized protein LOC118268630 isoform X1 [Spodoptera frugiperda]	------	------	------	------	------
gene-LOC118268964	LOC118268964	uncharacterized LOC118268964	0.009	-6.83832	3.12901e-05	0.00683681	yes	down	4.73	0.22	0.26	92.06	519.76	19.82	1.73667	210.547	------	------	------	------	------	------	------	------	XP_035439698.2	uncharacterized protein LOC118268964 [Spodoptera frugiperda]	------	------	------	------	------
gene-LOC118270487	LOC118270487	uncharacterized LOC118270487	0.21	-2.24986	5.90468e-05	0.0108496	yes	down	2.75	0.62	1.33	3.45	9.62	9.61	1.56667	7.56	GO:001602	CC:membrane;	------	------	------	------	ENOG4111HX0	S:Function unknown	XP_050553819.1	uncharacterized protein LOC118270487 [Spodoptera frugiperda]	------	------	PF07898.17	DUF1676	Protein of unknown function
gene-LOC118270625	LOC118270625	uncharacterized LOC118270625, transcript variant X1	0.01	-6.59817	5.80338e-05	0.0108251	yes	down	0.06	0	0	2.06	2.8	0.12	0.02	1.66	GO:001602	CC:membrane;	------	------	------	------	ENOG4111YGT	S:Function unknown	KAF9819272.1	hypothetical protein SFRURICE_000263 [Spodoptera frugiperda]	------	------	PF07898.17	DUF1676	Protein of unknown function
gene-LOC118270885	LOC118270885	uncharacterized LOC118270885	0.045	-4.47487	8.2956e-05	0.013801	yes	down	1.3	0.19	0.09	7.2	17.38	11.86	0.526667	12.1467	------	------	------	------	------	------	ENOG4110QI2	S:Function unknown	XP_035442557.2	uncharacterized protein LOC118270885 [Spodoptera frugiperda]	------	------	------	------	------
gene-LOC118272061	LOC118272061	uncharacterized LOC118272061, transcript variant X1	0.232	-2.10618	3.16545e-05	0.00683681	yes	down	3.26	0.89	1.11	4.43	9.29	9.28	1.75333	7.66667	------	------	------	------	------	------	ENOG410Y5JB	S:Function unknown	XP_035444257.2	uncharacterized protein LOC118272061 isoform X1 [Spodoptera frugiperda]	------	------	------	------	------
gene-LOC118274869	LOC118274869	uncharacterized LOC118274869	0.44	-1.18595	6.26965e-05	0.0110265	yes	down	2.64	1.77	1.92	3.84	6.02	4.38	2.11	4.74667	------	------	------	------	------	------	ENOG4110T21	S:Function unknown	XP_035448511.2	uncharacterized protein LOC118274869 [Spodoptera frugiperda]	------	------	------	------	------
gene-LOC118275335	LOC118275335	uncharacterized protein C14orf119, transcript variant X1	0.292	-1.77492	2.29828e-10	4.71568e-07	yes	down	7.58	4.67	4.48	15.26	22.48	19.17	5.57667	18.97	------	------	------	------	------	------	ENOG4111WNE	S:Function unknown	XP_035449131.2	uncharacterized protein C14orf119 homolog isoform X1 [Spodoptera frugiperda]	sp|Q9NWQ9|CN119_HUMAN;	Uncharacterized protein C14orf119 OS=Homo sapiens OX=9606 GN=C14orf119 PE=1 SV=1;	PF14969.10	DUF4508	Domain of unknown function
gene-LOC118276408	LOC118276408	uncharacterized LOC118276408	0.034	-4.87859	0.000378965	0.0430438	yes	down	0.24	0	0.04	0.68	7.64	0.2	0.0933333	2.84	------	------	------	------	------	------	ENOG4110RZ5	S:Function unknown	XP_035450600.2	uncharacterized protein LOC118276408 [Spodoptera frugiperda]	------	------	------	------	------
gene-LOC118277989	LOC118277989	uncharacterized LOC118277989	0.087	-3.52303	9.54712e-06	0.0028667	yes	down	0.28	0.1	0.07	0.84	3.41	0.93	0.15	1.72667	------	------	------	------	------	------	ENOG4112B3Q	S:Function unknown	XP_050556100.1	uncharacterized protein LOC118277989 [Spodoptera frugiperda]	------	------	------	------	------
gene-LOC118279282	LOC118279282	uncharacterized LOC118279282	0.024	-5.37191	0.000371629	0.0427581	yes	down	8.06	0.25	0.96	51.96	313.74	41.23	3.09	135.643	------	------	------	------	------	------	ENOG4111AZE;ENOG410YSGZ	S:Function unknown;	XP_035454820.2	uncharacterized protein LOC118279282 [Spodoptera frugiperda]	------	------	------	------	------
gene-LOC118281918	LOC118281918	uncharacterized LOC118281918	0.03	-5.05539	1.82264e-18	2.24385e-14	yes	down	0.25	0	0.13	3.65	4.78	4.29	0.126667	4.24	GO:001602	CC:membrane;	------	------	------	------	ENOG410Y427	S:Function unknown	XP_050550113.1	uncharacterized protein LOC118281918 [Spodoptera frugiperda]	------	------	------	------	------
gene-LOC126911286	LOC126911286	uncharacterized LOC126911286	0.007	-7.07253	1.68457e-09	1.64789e-06	yes	down	5.82	1.47	2.38	222.54	1059.94	59.38	3.22333	447.287	------	------	------	------	------	------	ENOG4110TA6	S:Function unknown	XP_050553521.1	uncharacterized protein LOC126911286 [Spodoptera frugiperda]	------	------	------	------	------
gene-LOC126911405	LOC126911405	uncharacterized LOC126911405	0.252	-1.99089	6.46417e-07	0.000299014	yes	down	179.09	96.65	87.08	254.2	737.01	458.94	120.94	483.383	GO:0071897;GO:0016020;GO:0003964;GO:000382	BP:DNA biosynthetic process;CC:membrane;MF:RNA-directed DNA polymerase activity;MF:catalytic activity;	------	------	------	------	ENOG410Y65V;ENOG410Z4A4;ENOG410Y249;ENOG410YCE0;COG2801	S:Function unknown;L:Replication, recombination and repair	KAJ2937438.1	hypothetical protein O0L34_g18629 [Tuta absoluta]	sp|Q03277|PO11_BRACO;	Retrovirus-related Pol polyprotein from type-1 retrotransposable element R1;	------	------	------
gene-LOC126911416	LOC126911416	uncharacterized LOC126911416	0.113	-3.15047	0.000164294	0.024369	yes	down	0.96	0.51	0.12	1.32	4.84	8.01	0.53	4.72333	------	------	------	------	------	------	------	------	------	------	------	------	------	------	------
BL vs CK
Gene ID	Gene Name	Gene Description	FC(BL/CK)	Log2FC(BL/CK)	Pvalue	Padjust	Significant	Regulate	BL_1	BL_2	BL_3	CK_1	CK_2	CK_3	BL	CK	GO ID	GO Term	KO ID	KO Name	Pathway ID	Pathway Definition	EggNOG ID	EggNOG Functional Categories	NR Hit-name	NR Description	Swiss-Prot Hit-name	Swiss-Prot Description	Pfam ID	Domain	Domain Description
Stress response/resistance
gene-LOC126911490	LOC126911490	heat shock factor protein, transcript variant X2	2.384	1.25368	0.000554506	0.0288811	yes	up	4.79	6.59	4.38	1.82	3.86	1.59	5.25333	2.42333	------	------	K09414	HSF1	map04212;map05134	Longevity regulating pathway - worm;Legionellosis	COG5169	K:Transcription	XP_050554820.1	heat shock factor protein isoform X1 [Spodoptera frugiperda]	sp|P22813|HSF_DROME;	Heat shock factor protein OS=Drosophila melanogaster OX=7227 GN=Hsf PE=1 SV=1;	PF00447.21;PF06546.15	HSF_DNA-bind;Vert_HS_TF	HSF-type DNA-binding;Vertebrate heat shock transcription factor
gene-LOC118262929	LOC118262929	uncharacterized LOC118262929	0.017	-5.84655	6.09453e-07	6.6983e-05	yes	down	0.3	0.1	0.13	3.12	27.42	2.32	0.176667	10.9533	GO:0016020;GO:001674	CC:membrane;MF:transferase activity, transferring acyl groups other than amino-acyl groups;	------	------	------	------	ENOG410YD1T	S:Function unknown	XP_035430509.2	uncharacterized protein LOC118262929 [Spodoptera frugiperda]	sp|Q09225|NRF6_CAEEL;	Nose resistant to fluoxetine protein 6 OS=Caenorhabditis elegans OX=6239 GN=nrf-6 PE=1 SV=3;	PF20146.3;PF01757.26	NRF;Acyl_transf_3	Nose resistant-to-fluoxetine protein, N-terminal domain;Acyltransferase family
gene-LOC118264788	LOC118264788	cytochrome P450 9e2	0.055	-4.1764	2.48538e-09	4.29079e-07	yes	down	0.2	0.21	0.24	2.41	8.14	1.59	0.216667	4.04667	GO:0005506;GO:0016705;GO:0004497;GO:002003	MF:iron ion binding;MF:oxidoreductase activity, acting on paired donors, with incorporation or reduction of molecular oxygen;MF:monooxygenase activity;MF:heme binding;	K15003	CYP9	------	------	COG2124	Q:Secondary metabolites biosynthesis, transport and catabolism	XP_035433316.2	cytochrome P450 9e2 [Spodoptera frugiperda]	sp|Q964T2|CP9E2_BLAGE;	Cytochrome P450 9e2 OS=Blattella germanica OX=6973 GN=CYP9E2 PE=2 SV=1;	PF00067.26	p450	Cytochrome P450
gene-LOC118264936	LOC118264936	protein apnoia	0.003	-8.26324	5.73123e-09	9.17633e-07	yes	down	0.36	0.07	0.25	16.88	198.88	8.68	0.226667	74.8133	GO:001602	CC:membrane;	------	------	------	------	ENOG410XYF0	S:Function unknown	XP_035433500.1	protein apnoia [Spodoptera frugiperda]	sp|Q9VFX3|APN_DROME;	Protein apnoia OS=Drosophila melanogaster OX=7227 GN=apn PE=1 SV=1;	------	------	------
gene-LOC118266468	LOC118266468	nose resistant to fluoxetine protein 6	0.098	-3.34428	2.57049e-06	0.00025255	yes	down	0.69	0.29	0.4	0.9	6.63	7.5	0.46	5.01	GO:0016020;GO:001674	CC:membrane;MF:transferase activity, transferring acyl groups other than amino-acyl groups;	------	------	------	------	ENOG410YD1T	S:Function unknown	XP_050551155.1	nose resistant to fluoxetine protein 6 [Spodoptera frugiperda]	sp|Q09225|NRF6_CAEEL;	Nose resistant to fluoxetine protein 6 OS=Caenorhabditis elegans OX=6239 GN=nrf-6 PE=1 SV=3;	PF01757.26	Acyl_transf_3	Acyltransferase family
gene-LOC118267688	LOC118267688	UDP-glucosyltransferase 2, transcript variant X1	0.088	-3.50438	2.95429e-14	9.57854e-12	yes	down	2.56	0.86	1.34	11.75	25.98	19.82	1.58667	19.1833	GO:0016020;GO:000819	CC:membrane;MF:UDP-glycosyltransferase activity;	------	------	------	------	COG1819	S:Function unknown	XP_035437704.2	UDP-glucosyltransferase 2 [Spodoptera frugiperda]	sp|A0A291PQH4|UGT2_DACCO;	UDP-glucosyltransferase 2 OS=Dactylopius coccus OX=765876 GN=UTG2 PE=1 SV=1;	PF00201.22;PF06722.16;PF04101.20	UDPGT;EryCIII-like_C;Glyco_tran_28_C	UDP-glucoronosyl and UDP-glucosyl transferase;Erythromycin biosynthesis protein CIII-like, C-terminal domain;Glycosyltransferase family 28 C-terminal domain
gene-LOC118267709	LOC118267709	glycine-rich protein	0.114	-3.13457	0.000407035	0.0220872	yes	down	7.06	1.65	1.03	15.46	68.86	9.3	3.24667	31.2067	------	------	------	------	------	------	ENOG4110QRS	S:Function unknown	XP_035437738.2	glycine-rich protein [Spodoptera frugiperda]	------	------	------	------	------
gene-LOC118274106	LOC118274106	cytochrome P450 6B1	0.016	-5.92919	0.000387327	0.0211061	yes	down	0.05	0	0.13	1.54	10.13	0.33	0.06	4	GO:0016020;GO:0005506;GO:0016705;GO:0004497;GO:002003	CC:membrane;MF:iron ion binding;MF:oxidoreductase activity, acting on paired donors, with incorporation or reduction of molecular oxygen;MF:monooxygenase activity;MF:heme binding;	K14999	CYP6	------	------	COG2124	Q:Secondary metabolites biosynthesis, transport and catabolism	XP_035447373.1	cytochrome P450 6B1 [Spodoptera frugiperda]	sp|Q9V770|C6A17_DROME;	Probable cytochrome P450 6a17 OS=Drosophila melanogaster OX=7227 GN=Cyp6a17 PE=2 SV=1;	PF00067.26	p450	Cytochrome P450
gene-LOC118274503	LOC118274503	cytochrome P450 6B5	0.456	-1.13428	1.73518e-05	0.00139574	yes	down	5.67	4.17	7.57	13.72	14.07	12.12	5.80333	13.3033	GO:0016020;GO:0005506;GO:0016705;GO:0004497;GO:002003	CC:membrane;MF:iron ion binding;MF:oxidoreductase activity, acting on paired donors, with incorporation or reduction of molecular oxygen;MF:monooxygenase activity;MF:heme binding;	K14999	CYP6	------	------	COG2124	Q:Secondary metabolites biosynthesis, transport and catabolism	KAF9810602.1	hypothetical protein SFRURICE_021055, partial [Spodoptera frugiperda]	sp|Q964R0|CP6K1_BLAGE;	Cytochrome P450 6k1 OS=Blattella germanica OX=6973 GN=CYP6K1 PE=2 SV=1;	PF00067.26	p450	Cytochrome P450
gene-LOC118274733	LOC118274733	nose resistant to fluoxetine protein 6	0.06	-4.05039	1.41827e-05	0.00115682	yes	down	0.05	0.13	0.09	0.39	3.73	0.59	0.09	1.57	GO:0016020;GO:001674	CC:membrane;MF:transferase activity, transferring acyl groups other than amino-acyl groups;	------	------	------	------	ENOG410YD1T;ENOG410YWG8	S:Function unknown;	XP_035448311.2	nose resistant to fluoxetine protein 6 [Spodoptera frugiperda]	sp|Q09225|NRF6_CAEEL;	Nose resistant to fluoxetine protein 6 OS=Caenorhabditis elegans OX=6239 GN=nrf-6 PE=1 SV=3;	PF01757.26	Acyl_transf_3	Acyltransferase family
gene-LOC118274766	LOC118274766	alpha-tocopherol transfer protein-like	0.167	-2.57894	0.000269243	0.0155884	yes	down	0.59	1.22	0.95	3.2	11.87	1.9	0.92	5.65667	------	------	------	------	------	------	ENOG410XRSQ	S:Function unknown	XP_050552711.1	alpha-tocopherol transfer protein-like [Spodoptera frugiperda]	sp|Q9D3D0|TTPAL_MOUSE;	Alpha-tocopherol transfer protein-like OS=Mus musculus OX=10090 GN=Ttpal PE=1 SV=3;	PF00650.24;PF13716.10	CRAL_TRIO;CRAL_TRIO_2	CRAL/TRIO domain;Divergent CRAL/TRIO domain
gene-LOC118275152	LOC118275152	apyrase-like	0.415	-1.26794	1.3859e-07	1.76213e-05	yes	down	5.71	4.08	4.51	9.71	13.4	12.88	4.76667	11.9967	GO:0009166;GO:0016787;GO:000016	BP:nucleotide catabolic process;MF:hydrolase activity;MF:nucleotide binding;	------	------	------	------	COG0737	F:Nucleotide transport and metabolism	XP_035448912.2	apyrase-like [Spodoptera frugiperda]	sp|B3A0N5|APY_TABYA;	Apyrase OS=Tabanus yao OX=485572 PE=1 SV=1;	PF02872.22;PF00149.32	5_nucleotid_C;Metallophos	5'-nucleotidase, C-terminal domain;Calcineurin-like phosphoesterase
gene-LOC118275177	LOC118275177	alpha-tocopherol transfer protein-like	0.322	-1.63693	4.06045e-06	0.000373475	yes	down	59.75	65.79	48.75	93.33	271.72	201.52	58.0967	188.857	------	------	------	------	------	------	ENOG410XRSQ	S:Function unknown	KAJ8711145.1	hypothetical protein PYW07_008387 [Mythimna separata]	sp|Q9BTX7|TTPAL_HUMAN;	Alpha-tocopherol transfer protein-like OS=Homo sapiens OX=9606 GN=TTPAL PE=1 SV=2;	PF00650.24;PF13716.10	CRAL_TRIO;CRAL_TRIO_2	CRAL/TRIO domain;Divergent CRAL/TRIO domain
gene-LOC118277109	LOC118277109	alpha-crystallin A chain-like	0.296	-1.75613	2.02272e-13	5.96198e-11	yes	down	53.27	76.28	62.56	153.65	237.49	280.29	64.0367	223.81	------	------	K09542	CRYAB	map04213;map04141	Longevity regulating pathway - multiple species;Protein processing in endoplasmic reticulum	ENOG410YERS	O:Posttranslational modification, protein turnover, chaperones	XP_035451690.2	alpha-crystallin A chain-like [Spodoptera frugiperda]	sp|P82147|L2EFL_DROME;	Protein letha;	PF00011.25	HSP20	Hsp20/alpha crystallin family
gene-LOC118277369	LOC118277369	replication stress response regulator SDE2	0.455	-1.13747	0.000322991	0.0182125	yes	down	15.68	9.66	9.04	25.62	35.81	69.43	11.46	43.62	GO:0008380;GO:0007049;GO:0006397;GO:0005737;GO:000563	BP:RNA splicing;BP:cell cycle;BP:mRNA processing;CC:cytoplasm;CC:nucleus;	K25059	SDE2	------	------	ENOG4111WBQ	S:Function unknown	XP_035452026.2	replication stress response regulator SDE2 [Spodoptera frugiperda]	sp|Q7T293|SDE2_DANRE;	Splicing regulator SDE2 OS=Danio rerio OX=7955 GN=sde2 PE=2 SV=2;	PF13019.10	Sde2_N_Ubi	Silencing defective 2 N-terminal ubiquitin domain
gene-LOC118279065	LOC118279065	uncharacterized LOC118279065, transcript variant X2	0.429	-1.22144	0.000648862	0.0324907	yes	down	9.55	9.09	13.03	13.49	27.01	10.54	10.5567	17.0133	------	------	------	------	------	------	ENOG410XSW2;ENOG410ZJC7;ENOG410XR70	S:Function unknown;	XP_050554286.1	uncharacterized protein LOC118279065 isoform X1 [Spodoptera frugiperda]	------	------	PF03351.21;PF05887.15	DOMON;Trypan_PARP	DOMON domain;Procyclic acidic repetitive protein
gene-LOC118280746	LOC118280746	protein lethal(2)essential for life-like	0.457	-1.12996	0.000427806	0.0229265	yes	down	3.42	3.44	4.67	10.62	6.85	8.62	3.84333	8.69667	GO:004687	MF:metal ion binding;	K09542	CRYAB	map04213;map04141	Longevity regulating pathway - multiple species;Protein processing in endoplasmic reticulum	ENOG410YERS	O:Posttranslational modification, protein turnover, chaperones	XP_035456996.2	protein lethal(2)essential for life-like [Spodoptera frugiperda]	sp|P82147|L2EFL_DROME;	Protein letha;	PF00011.25;PF00525.22	HSP20;Crystallin	Hsp20/alpha crystallin family;Alpha crystallin A chain, N terminal
gene-LOC118281870	LOC118281870	FK506-binding protein 5	0.231	-2.11592	2.87868e-08	4.29122e-06	yes	down	89.82	113.24	73.72	177.46	503.29	528.47	92.26	403.073	------	------	------	------	------	------	ENOG4111NPU	S:Function unknown	XP_035458529.2	FK506-binding protein 5 [Spodoptera frugiperda]	------	------	------	------	------
gene-LOC126912934	LOC126912934	HIG1 domain family member 2A, mitochondrial-like	0.057	-4.13758	2.07946e-15	7.49125e-13	yes	down	1.58	1.54	0.44	23.45	16.12	22.43	1.18667	20.6667	GO:0016020;GO:000429	CC:membrane;MF:threonine-type endopeptidase activity;	------	------	------	------	ENOG41121ET	S:Function unknown	XP_050563420.1	HIG1 domain family member 2A, mitochondrial-like [Spodoptera frugiperda]	sp|Q9BW72|HIG2A_HUMAN;	HIG1 domain family member 2A, mitochondrial OS=Homo sapiens OX=9606 GN=HIGD2A PE=1 SV=1;	PF04588.17	HIG_1_N	Hypoxia induced protein conserved region
gene-LOC118273840	LOC118273840	uncharacterized LOC118273840, transcript variant X1	0.01	-6.6444	1.60792e-06	0.00016817	yes	down	0.98	0.06	0.09	33.89	81.75	7.25	0.376667	40.9633	GO:0006508;GO:000425	BP:proteolysis;MF:serine-type endopeptidase activity;	------	------	------	------	COG5640	O:Posttranslational modification, protein turnover, chaperones	XP_050563978.1	uncharacterized protein LOC118273840 isoform X1 [Spodoptera frugiperda]	sp|A0A6J1W8N1|PFAF2_GALME;	Phenoloxidase-activating factor 2;	PF00089.30	Trypsin	Trypsin
gene-LOC118269934	LOC118269934	peroxidase	0.046	-4.42866	2.30441e-19	1.42314e-16	yes	down	1.96	1.93	1.49	29.93	71.5	15.66	1.79333	39.03	------	------	K19511	PXDN, VPO1	------	------	ENOG410XPZ3	S:Function unknown	XP_050562862.1	peroxidase [Spodoptera frugiperda]	sp|Q9VEG6|PERC_DROME;	Chorion peroxidase OS=Drosophila melanogaster OX=7227 GN=Pxt PE=2 SV=3;	PF03098.19	An_peroxidase	Animal haem peroxidase
gene-LOC118263854	LOC118263854	protein yellow	0.006	-7.31521	2.10657e-05	0.00165576	yes	down	0.5	0.08	0.24	5.6	136.2	0.87	0.273333	47.5567	GO:001602	CC:membrane;	------	------	------	------	COG3386	G:Carbohydrate transport and metabolism	XP_035431942.2	protein yellow [Spodoptera frugiperda]	sp|Q9BI23|YELL_DROER;	Protein yellow OS=Drosophila erecta OX=7220 GN=y PE=3 SV=1;	PF03022.20	MRJP	Major royal jelly protein
Sensory perception
gene-LOC118262123	LOC118262123	neurotrophin 1, transcript variant X1	0.045	-4.48311	4.30384e-23	4.29358e-20	yes	down	0.43	0.2	0.13	4.1	7.33	6.44	0.253333	5.95667	GO:000561	CC:extracellular space;	------	------	------	------	ENOG4111KIW	S:Function unknown	XP_035429158.2	neurotrophin 1 isoform X1 [Spodoptera frugiperda]	sp|B7TB45|SPZ2_DROME;	Neurotrophin 1 OS=Drosophila melanogaster OX=7227 GN=NT1 PE=1 SV=1;	PF16077.9	Spaetzle	Spaetzle
gene-LOC118268638	LOC118268638	RYamide receptor, transcript variant X2	0.335	-1.57949	5.3835e-06	0.000480152	yes	down	13.97	0.82	10.24	2.19	18.63	39.41	8.34333	20.0767	GO:0016020;GO:0004983;GO:000493	CC:membrane;MF:neuropeptide Y receptor activity;MF:G-protein coupled receptor activity;	K14072	Rya-R, NEPYR	------	------	ENOG410XRW9	U:Intracellular trafficking, secretion, and vesicular transport	XP_035439092.1	RYamide receptor [Spodoptera frugiperda]	sp|P25931|RYAR_DROME;	RYamide receptor OS=Drosophila melanogaster OX=7227 GN=RYa-R PE=2 SV=2;	PF00001.25;PF10320.13;PF13853.10	7tm_1;7TM_GPCR_Srsx;7tm_4	7 transmembrane receptor;Serpentine type 7TM GPCR chemoreceptor Srsx;Olfactory receptor
gene-LOC118276104	LOC118276104	protein piccolo	0.349	-1.51838	9.24779e-05	0.00618219	yes	down	47.68	73.06	51.48	79.34	262.49	170.67	57.4067	170.833	GO:004230	MF:structural constituent of cuticle;	------	------	------	------	ENOG4111PCZ	S:Function unknown	XP_035450162.2	protein piccolo [Spodoptera frugiperda]	------	------	------	------	------
gene-LOC126910742	LOC126910742	MAGE-like protein 2	0	-11.3378	1.37066e-11	2.8671e-09	yes	down	0.14	0	0.19	186.24	700.03	11.73	0.11	299.333	------	------	------	------	------	------	ENOG41115NH	S:Function unknown	XP_050550102.1	MAGE-like protein 2 [Spodoptera frugiperda]	------	------	------	------	------
gene-LOC118263556	LOC118263556	U-scoloptoxin(01)-Cw1a	0.01	-6.6173	0.000213507	0.0125293	yes	down	0.18	0.04	0.08	1.57	30.66	0.16	0.1	10.7967	GO:0005576;GO:000806	CC:extracellular region;MF:chitin binding;	------	------	------	------	ENOG4111KS1	S:Function unknown	XP_050561409.1	U-scoloptoxin(01)-Cw1a [Spodoptera frugiperda]	sp|P0DPW5|TX11A_CORWE;	U-scoloptoxi;	PF01607.28	CBM_14	Chitin binding Peritrophin-A domain
gene-LOC118282026	LOC118282026	retinol dehydrogenase 11-like	0.071	-3.82324	5.56763e-11	1.09404e-08	yes	down	0.19	0.19	0.16	2.4	4.16	1.42	0.18	2.66	GO:001602	CC:membrane;	K11153	RDH12	map00830;map01240	Retinol metabolism;Biosynthesis of cofactors	COG1028;ENOG410XSPF	S:Function unknown;	XP_035458796.1	retinol dehydrogenase 11-like [Spodoptera frugiperda]	sp|Q17QU7|DHR13_BOVIN;	Dehydrogenase/reductase SDR family member 13 OS=Bos taurus OX=9913 GN=DHRS13 PE=2 SV=1;	PF00106.29;PF13561.10;PF08659.14	adh_short;adh_short_C2;KR	short chain dehydrogenase;Enoyl;KR domain
Metabolism
gene-LOC118261979	LOC118261979	elongation of very long chain fatty acids protein 7	0.449	-1.15404	0.000946458	0.0447979	yes	down	4.92	10.56	6.9	10.77	23.95	16.5	7.46	17.0733	GO:0006633;GO:0016020;GO:000992	BP:fatty acid biosynthetic process;CC:membrane;MF:fatty acid elongase activity;	K10250	ELOVL7	map01040;map00062	Biosynthesis of unsaturated fatty acids;Fatty acid elongation	ENOG410XRWT	I:Lipid transport and metabolism	XP_035428951.1	elongation of very long chain fatty acids protein 7 [Spodoptera frugiperda]	sp|Q1HRV8|ELVL1_AEDAE;	Elongation of very long chain fatty acids protein AAEL008004 OS=Aedes aegypti OX=7159 GN=AAEL008004 PE=2 SV=2;	PF01151.22;PF10332.13	ELO;DUF2418	GNS1/SUR4 family;Protein of unknown function
gene-LOC118263756	LOC118263756	elongation of very long chain fatty acids protein 4	0.172	-2.54274	2.7518e-05	0.00208703	yes	down	9.25	2.24	4.45	24.46	59.15	16.99	5.31333	33.5333	GO:0006633;GO:0016020;GO:000992	BP:fatty acid biosynthetic process;CC:membrane;MF:fatty acid elongase activity;	K10249	ELOVL4	map01040;map00062	Biosynthesis of unsaturated fatty acids;Fatty acid elongation	ENOG410XRWT	I:Lipid transport and metabolism	KAF9823108.1	hypothetical protein SFRURICE_019346 [Spodoptera frugiperda]	sp|Q9GZR5|ELOV4_HUMAN;	Elongation of very long chain fatty acids protein 4 OS=Homo sapiens OX=9606 GN=ELOVL4 PE=1 SV=1;	PF01151.22	ELO	GNS1/SUR4 family
gene-LOC118264978	LOC118264978	phospholipase A1-like	0.219	-2.19114	3.78753e-06	0.000353384	yes	down	1.74	1.78	1	3.55	11.74	6.31	1.50667	7.2	GO:0005576;GO:001629	CC:extracellular region;MF:lipase activity;	------	------	------	------	ENOG4110A4H	S:Function unknown	XP_035433553.2	phospholipase A1-like [Spodoptera frugiperda]	sp|D7EZN2|LIPR2_PIG;	Pancreatic lipase-related protein 2 OS=Sus scrofa OX=9823 GN=PNLIPRP2 PE=1 SV=1;	PF00151.23	Lipase	Lipase
gene-LOC118265419	LOC118265419	lipase member H-A, transcript variant X1	0.061	-4.03739	3.26918e-06	0.00031175	yes	down	0.26	0.15	0.05	1.3	5.33	1.48	0.153333	2.70333	GO:0005576;GO:001629	CC:extracellular region;MF:lipase activity;	------	------	------	------	ENOG4111KSA	S:Function unknown	XP_035434166.2	lipase member H-A isoform X1 [Spodoptera frugiperda]	sp|Q6PA23|LIPHA_XENLA;	Lipase member H-A OS=Xenopus laevis OX=8355 GN=liph-a PE=2 SV=1;	PF00151.23	Lipase	Lipase
gene-LOC118266975	LOC118266975	putative fatty acyl-CoA reductase CG5065	0.233	-2.10219	1.46048e-06	0.000153992	yes	down	0.64	1.21	1.09	2.15	5.15	5.73	0.98	4.34333	GO:1901568;GO:0016020;GO:0102965;GO:008001	BP:fatty acid derivative metabolic process;CC:membrane;MF:alcohol-forming fatty acyl-CoA reductase activity;MF:fatty-acyl-CoA reductas;	K13356	FAR	map04146;map00073;map04212	Peroxisome;Cutin, suberine and wax biosynthesis;Longevity regulating pathway - worm	ENOG410XS7R	S:Function unknown	XP_035436561.2	putative fatty acyl-CoA reductase CG5065 [Spodoptera frugiperda]	sp|A1ZAI5|FACR1_DROME;	Putative fatty acyl-CoA reductase CG5065 OS=Drosophila melanogaster OX=7227 GN=CG5065 PE=3 SV=1;	PF07993.16;PF03015.23;PF01370.25;PF01073.23;PF02719.19;PF16363.9	NAD_binding_4;Sterile;Epimerase;3Beta_HSD;Polysacc_synt_2;GDP_Man_Dehyd	Male sterility protein;Male sterility protein;NAD dependent epimerase/dehydratase family;3-beta hydroxysteroid dehydrogenase/isomerase family;Polysaccharide biosynthesis protein;GDP-mannose 4,6 dehydratase
gene-LOC118269345	LOC118269345	uncharacterized LOC118269345	0.186	-2.42362	1.62469e-05	0.00131691	yes	down	0.72	1.41	1.02	2.8	10.81	3.83	1.05	5.81333	GO:0006644;GO:0050482;GO:0005576;GO:000462	BP:phospholipid metabolic process;BP:arachidonic acid secretion;CC:extracellular region;MF:phospholipase A2 activity;	------	------	------	------	ENOG4111I34	S:Function unknown	XP_035440305.1	uncharacterized protein LOC118269345 [Spodoptera frugiperda]	sp|Q7M4I5|PA2_APIDO;	Phospholipase A2 OS=Apis dorsata OX=7462 PE=1 SV=1;	PF05826.16	Phospholip_A2_2	Phospholipase A2
gene-LOC118275711	LOC118275711	uncharacterized LOC118275711	0.114	-3.12799	5.75623e-06	0.00050784	yes	down	0.91	2.54	1.17	4.73	27.91	8.75	1.54	13.7967	------	------	------	------	------	------	ENOG410Z6KF;ENOG410Y5TC;COG2030;ENOG4111SAE;ENOG4111Z1M	S:Function unknown;I:Lipid transport and metabolism;S:Function unknown;S:Function unknown	XP_035449667.1	uncharacterized protein LOC118275711 [Spodoptera frugiperda]	sp|P80547|SCP2_YARLI;	Fatty acid-binding protein OS=Yarrowia lipolytica;	PF02036.21;PF14864.10	SCP2;Alkyl_sulf_C	SCP-2 sterol transfer family;Alkyl sulfatase C-terminal
gene-LOC118278228	LOC118278228	uncharacterized abhydrolase domain-containing protein DDB_G0269086, transcript variant X1	0.02	-5.65706	3.29389e-15	1.15455e-12	yes	down	0.45	0.18	0.41	9.72	37.9	7.06	0.346667	18.2267	------	------	------	------	------	------	ENOG41127D5	S:Function unknown	XP_035453246.2	uncharacterized abhydrolase domain-containing protein DDB_G0269086 isoform X1 [Spodoptera frugiperda]	------	------	PF05335.17	DUF745	Protein of unknown function
gene-LOC118282214	LOC118282214	uncharacterized LOC118282214, transcript variant X3	0.458	-1.12799	0.000310417	0.017657	yes	down	9.39	13.27	9.35	13.66	31.87	26.8	10.67	24.11	GO:0006629;GO:0005576;GO:001629	BP:lipid metabolic process;CC:extracellular region;MF:lipase activity;	------	------	------	------	ENOG410Y92X	G:Carbohydrate transport and metabolism	CAB3514365.1	unnamed protein product [Spodoptera littoralis]	sp|D7EZN2|LIPR2_PIG;	Pancreatic lipase-related protein 2 OS=Sus scrofa OX=9823 GN=PNLIPRP2 PE=1 SV=1;	PF00151.23;PF12697.11	Lipase;Abhydrolase_6	Lipase;Alpha/beta hydrolase family
gene-LOC118265265	LOC118265265	pancreatic lipase-related protein 2-like	0.048	-4.36641	4.90427e-05	0.00340125	yes	down	0.14	0.05	0.07	0.71	4.82	0.25	0.0866667	1.92667	GO:0006629;GO:0005576;GO:001629	BP:lipid metabolic process;CC:extracellular region;MF:lipase activity;	------	------	------	------	ENOG410ZKVQ	S:Function unknown	XP_035433965.1	pancreatic lipase-related protein 2-like [Spodoptera frugiperda]	sp|P54315|LIPR1_HUMAN;	Inactive pancreatic lipase-related protein 1 OS=Homo sapiens OX=9606 GN=PNLIPRP1 PE=1 SV=1;	PF00151.23	Lipase	Lipase
gene-LOC118266894	LOC118266894	uncharacterized LOC118266894, transcript variant X1	0.216	-2.21147	4.57886e-05	0.00319264	yes	down	5.66	4.19	5.36	13.77	58.27	13.19	5.07	28.41	GO:0052716;GO:0005507;GO:001649	MF:hydroquinon;MF:copper ion binding;MF:oxidoreductase activity;	------	------	------	------	COG2132	Q:Secondary metabolites biosynthesis, transport and catabolism	XP_035436403.1	uncharacterized protein LOC118266894 isoform X1 [Spodoptera frugiperda]	sp|S8FIE4|LAC1_FOMSC;	Laccase-1 OS=Fomitopsis schrenkii OX=2126942 GN=LCC1 PE=1 SV=1;	PF07732.19;PF00394.26;PF07731.18	Cu-oxidase_3;Cu-oxidase;Cu-oxidase_2	Multicopper oxidase;Multicopper oxidase;Multicopper oxidase
gene-LOC118270713	LOC118270713	retinol dehydrogenase 14	0.111	-3.17076	9.65805e-06	0.000813346	yes	down	1.81	2.76	3.39	11.16	57.48	5.76	2.65333	24.8	GO:001602	CC:membrane;	------	------	------	------	COG1028	S:Function unknown	XP_035442360.2	retinol dehydrogenase 14 [Spodoptera frugiperda]	sp|Q17QW3|RDH14_BOVIN;	Retinol dehydrogenase 14 OS=Bos taurus OX=9913 GN=RDH14 PE=2 SV=1;	PF00106.29;PF13561.10;PF08659.14;PF01370.25;PF03435.22	adh_short;adh_short_C2;KR;Epimerase;Sacchrp_dh_NADP	short chain dehydrogenase;Enoyl;KR domain;NAD dependent epimerase/dehydratase family;Saccharopine dehydrogenase NADP binding domain
gene-LOC118271975	LOC118271975	uncharacterized LOC118271975	0.094	-3.41579	1.22499e-05	0.00101839	yes	down	0.12	0.22	0.25	1.13	3.62	1.79	0.196667	2.18	------	------	------	------	------	------	ENOG4111RQA;ENOG4111JQ2;ENOG410XQ37	S:Function unknown;J:Translation, ribosomal structure and biogenesis	XP_035444151.2	uncharacterized protein LOC118271975 [Spodoptera frugiperda]	------	------	PF03067.19	LPMO_10	Lytic polysaccharide mono-oxygenase, cellulose-degrading
Transport/channel
gene-LOC118263727	LOC118263727	proton-coupled amino acid transporter-like protein pathetic, transcript variant X1	0.403	-1.31158	3.71002e-12	8.34896e-10	yes	down	4.19	5.93	4.38	11.38	12.78	11.74	4.83333	11.9667	GO:001602	CC:membrane;	K14209	SLC36A, PAT	map04974	Protein digestion and absorption	COG0814	E:Amino acid transport and metabolism	XP_050561546.1	proton-coupled amino acid transporter-like protein CG1139 isoform X1 [Spodoptera frugiperda]	sp|Q9VT04|PATH_DROME;	Proton-coupled amino acid transporter-like protein pathetic OS=Drosophila melanogaster OX=7227 GN=path PE=1 SV=1;	PF01490.22	Aa_trans	Transmembrane amino acid transporter protein
gene-LOC118265530	LOC118265530	sodium-dependent nutrient amino acid transporter 1	0.331	-1.59603	4.13793e-08	5.83313e-06	yes	down	4.21	2.7	2.57	8.62	9.42	12.02	3.16	10.02	GO:0016020;GO:001529	CC:membrane;MF:symporter activity;	K05336	SLC6AN	------	------	COG0733	P:Inorganic ion transport and metabolism	XP_035434344.2	sodium-dependent nutrient amino acid transporter 1 [Spodoptera frugiperda]	sp|Q9JMA9|S6A14_MOUSE;	Sodium- and chloride-dependent neutral and basic amino acid transporter;	PF00209.22	SNF	Sodiu
gene-LOC118268398	LOC118268398	aquaporin-like	0.492	-1.02207	4.03675e-09	6.54407e-07	yes	down	1.98	2.19	2.18	4.74	3.91	4.66	2.11667	4.43667	GO:0016020;GO:001526	CC:membrane;MF:channel activity;	K09884	AQPN	------	------	COG0580	G:Carbohydrate transport and metabolism	XP_035438760.1	aquaporin-like [Spodoptera frugiperda]	sp|Q25074|AQP_HAEIX;	Aquaporin OS=Haematobia irritans exigua OX=34678 PE=2 SV=1;	PF00230.24	MIP	Major intrinsic protein
gene-LOC118270430	LOC118270430	sodium-coupled monocarboxylate transporter 1	0.227	-2.14108	1.63738e-12	3.79199e-10	yes	down	0.91	1.01	0.72	2.82	4.06	5.21	0.88	4.03	GO:0016020;GO:002285	CC:membrane;MF:transmembrane transporter activity;	K14388	SLC5A8_12, SMCT	------	------	COG0591	E:Amino acid transport and metabolism	XP_035441906.2	sodium-coupled monocarboxylate transporter 1 [Spodoptera frugiperda]	sp|Q8BYF6|SC5A8_MOUSE;	Sodium-coupled monocarboxylate transporter 1 OS=Mus musculus OX=10090 GN=Slc5a8 PE=1 SV=1;	PF00474.21	SSF	Sodiu
gene-LOC118273519	LOC118273519	long-chain fatty acid transport protein 4, transcript variant X1	0.401	-1.31917	1.60918e-07	2.00668e-05	yes	down	14.5	10.79	10.29	25.26	27.58	39.3	11.86	30.7133	GO:0006355;GO:0006351;GO:0005634;GO:0016020;GO:000367	BP:regulation of transcription, DNA-templated;BP:transcription, DNA-templated;CC:nucleus;CC:membrane;MF:DNA binding;	K08745	SLC27A1_4, FATP1_4	map04931;map03320;map04975	Insulin resistance;PPAR signaling pathway;Fat digestion and absorption	ENOG410XQ8T	I:Lipid transport and metabolism	XP_035446420.2	long-chain fatty acid transport protein 4 isoform X1 [Spodoptera frugiperda]	sp|Q5RDY4|S27A4_PONAB;	Long-chain fatty acid transport protein 4 OS=Pongo abelii OX=9601 GN=SLC27A4 PE=2 SV=1;	PF00501.32;PF13193.10	AMP-binding;AMP-binding_C	AMP-binding enzyme;AMP-binding enzyme C-terminal domain
gene-LOC118276616	LOC118276616	23 kDa integral membrane protein	0.22	-2.18457	2.91724e-05	0.00218692	yes	down	8.39	4.74	4.69	19.72	53.15	12.63	5.94	28.5	GO:001602	CC:membrane;	------	------	------	------	ENOG4111IRY;ENOG410ZTYS	S:Function unknown;	XP_035450858.2	23 kDa integral membrane protein [Spodoptera frugiperda]	sp|Q61451|CD53_MOUSE;	Leukocyte surface antigen CD53 OS=Mus musculus OX=10090 GN=Cd53 PE=2 SV=2;	PF00335.24	Tetraspanin	Tetraspanin family
Signaling/binding
gene-LOC118261983	LOC118261983	hybrid signal transduction histidine kinase M, transcript variant X1	0.003	-8.54187	6.011e-06	0.000526734	yes	down	0	0	0.07	4.74	20.66	1.06	0.0233333	8.82	------	------	------	------	------	------	ENOG41113JC	S:Function unknown	XP_035428955.2	hybrid signal transduction histidine kinase M isoform X1 [Spodoptera frugiperda]	------	------	------	------	------
gene-LOC118265898	LOC118265898	ras-related protein Rab-23, transcript variant X1	0.438	-1.19214	0.000364953	0.0201482	yes	down	6.93	9.46	8.52	16.62	29.99	12.71	8.30333	19.7733	GO:0003924;GO:000552	MF:GTPase activity;MF:GTP binding;	K06234	RAB23	------	------	ENOG4110BDM	S:Function unknown	XP_035435067.2	ras-related protein Rab-23 isoform X1 [Spodoptera frugiperda]	sp|Q9ULC3|RAB23_HUMAN;	Ras-related protein Rab-23 OS=Homo sapiens OX=9606 GN=RAB23 PE=1 SV=1;	PF00071.26;PF08477.17;PF00025.25;PF01926.27	Ras;Roc;Arf;MMR_HSR1	Ras family;Ras of Complex, Roc, domain of DAPkinase;ADP-ribosylation factor family;50S ribosome-binding GTPase
gene-LOC118267020	LOC118267020	uncharacterized LOC118267020, transcript variant X1	0.18	-2.47047	2.92677e-08	4.31333e-06	yes	down	2.55	2.36	1.35	6.66	19.17	10.48	2.08667	12.1033	------	------	------	------	------	------	ENOG4111HYK	S:Function unknown	XP_035436647.2	uncharacterized protein LOC118267020 isoform X1 [Spodoptera frugiperda]	------	------	PF07653.21;PF00018.32	SH3_2;SH3_1	Variant SH3 domain;SH3 domain
gene-LOC118267631	LOC118267631	disheveled-associated activator of morphogenesis 1, transcript variant X1	0.319	-1.64826	1.39172e-06	0.000147944	yes	down	6.12	5.74	5.31	9.96	22.51	21.15	5.72333	17.8733	------	------	K04512	DAAM	map04310	Wnt signaling pathway	ENOG410XT5Z;ENOG410ZVVW	S:Function unknown;	XP_050550293.1	disheveled-associated activator of morphogenesis 1 isoform X1 [Spodoptera frugiperda]	sp|Q86T65|DAAM2_HUMAN;	Disheveled-associated activator of morphogenesis 2 OS=Homo sapiens OX=9606 GN=DAAM2 PE=1 SV=3;	PF02181.27;PF06367.20;PF06371.17	FH2;Drf_FH3;Drf_GBD	Formin Homology 2 Domain;Diaphanous FH3 Domain;Diaphanous GTPase-binding Domain
gene-LOC118267908	LOC118267908	apical junction molecule-like	0.011	-6.45108	0.00020905	0.0124366	yes	down	0	0.06	0.04	1.67	7	0.1	0.0333333	2.92333	------	------	------	------	------	------	ENOG4110RCF	S:Function unknown	XP_050550175.1	apical junction molecule-like [Spodoptera frugiperda]	------	------	------	------	------
gene-LOC118270598	LOC118270598	probable LIM domain-containing serine/threonine-protein kinase DDB_G0286997	0.006	-7.33872	2.89646e-09	4.87846e-07	yes	down	0.1	0.06	0.02	3.24	23.65	2.37	0.06	9.75333	GO:001602	CC:membrane;	------	------	------	------	ENOG4112AVP	S:Function unknown	XP_035442171.2	probable LIM domain-containing serine/threonine-protein kinase DDB_G0286997 [Spodoptera frugiperda]	------	------	------	------	------
gene-LOC118272929	LOC118272929	heparan sulfate 2-O-sulfotransferase pipe, transcript variant X2	0.191	-2.38572	6.17423e-07	6.72888e-05	yes	down	4.35	3.37	3.16	7.48	18.56	33.54	3.62667	19.86	GO:0000139;GO:000814	CC:Golgi membrane;MF:sulfotransferase activity;	------	------	------	------	ENOG410XTA1	S:Function unknown	XP_035445554.2	heparan sulfate 2-O-sulfotransferase pipe [Spodoptera frugiperda]	sp|Q86BJ3|PIPE_DROME;	Heparan sulfate 2-O-sulfotransferase pipe OS=Drosophila melanogaster OX=7227 GN=pip PE=1 SV=1;	PF03567.18	Sulfotransfer_2	Sulfotransferase family
gene-LOC118277507	LOC118277507	chondroitin proteoglycan 1	0.137	-2.86384	2.74588e-05	0.00208703	yes	down	0.64	0.11	0.29	1.57	4.63	1.92	0.346667	2.70667	GO:0006644;GO:0050482;GO:0005576;GO:000462	BP:phospholipid metabolic process;BP:arachidonic acid secretion;CC:extracellular region;MF:phospholipase A2 activity;	K01047	PLA2G, SPLA2	map00565;map00564;map00590;map00591;map00592;map04270;map04975;map04972;map04014	Ether lipid metabolism;Glycerophospholipid metabolism;Arachidonic acid metabolism;Linoleic acid metabolism;alpha-Linolenic acid metabolism;Vascular smooth muscle contraction;Fat digestion and absorption;Pancreatic secretion;Ras signaling pathway	ENOG410YVBF	M:Cell wall/membrane/envelope biogenesis	XP_035452228.2	chondroitin proteoglycan 1 [Spodoptera frugiperda]	sp|Q7M4I6|PA2_BOMPE;	Phospholipase A2 OS=Bombus pensylvanicus OX=28643 PE=1 SV=1;	PF05826.16	Phospholip_A2_2	Phospholipase A2
gene-LOC118273391	LOC118273391	probable nuclear hormone receptor HR38, transcript variant X1	0.234	-2.09406	0.000385222	0.0210799	yes	down	3.21	1.07	0.92	6.41	13.28	3.91	1.73333	7.86667	GO:0006351;GO:0005634;GO:0043565;GO:0008270;GO:000487	BP:transcription, DNA-templated;CC:nucleus;MF:sequence-specific DNA binding;MF:zinc ion binding;MF:RNA polymerase II transcription factor activity, ligand-activated sequence-specific DNA binding;	K08558	NR4A2, NURR1	map04928;map04925	Parathyroid hormone synthesis, secretion and action;Aldosterone synthesis and secretion	ENOG410YWNC	K:Transcription	XP_035446229.1	probable nuclear hormone receptor HR38 isoform X1 [Spodoptera frugiperda]	sp|P49870|HR38_BOMMO;	Probable nuclear hormone receptor HR38;	PF00105.22;PF00104.34	zf-C4;Hormone_recep	Zinc finger, C4 type;Ligand-binding domain of nuclear hormone receptor
gene-LOC118266058	LOC118266058	uncharacterized LOC118266058	0.458	-1.12575	5.70603e-10	1.05717e-07	yes	down	14.83	14.28	15.13	31.94	39.78	28.39	14.7467	33.37	------	------	------	------	------	------	ENOG410XTWW;ENOG410YU7V;ENOG4111U5H	S:Function unknown;	XP_035435301.2	uncharacterized protein LOC118266058 [Spodoptera frugiperda]	sp|Q9W1C9|PEB3_DROME;	Ejaculatory bulb-specific protein 3 OS=Drosophila melanogaster OX=7227 GN=EbpIII PE=2 SV=2;	PF03392.17	OS-D	Insect pheromone-binding family, A10/OS-D
Immunity
gene-LOC126911644	LOC126911644	uncharacterized LOC126911644	2.041	1.02912	0.000761545	0.0372697	yes	up	0.54	0.52	0.62	0.22	0.32	0.32	0.56	0.286667	------	------	------	------	------	------	ENOG410Z1QR	S:Function unknown	XP_050555836.1	uncharacterized protein LOC126911644 [Spodoptera frugiperda]	------	------	PF05380.17;PF03564.19;PF18701.5;PF05585.16;PF17921.5;PF00078.31	Peptidase_A17;DUF1759;DUF5641;DUF1758;Integrase_H2C2;RVT_1	Pao retrotransposon peptidase;Protein of unknown function;Family of unknown function;Putative peptidase;Integrase zinc binding domain;Reverse transcriptase
gene-LOC118261986	LOC118261986	MATH and LRR domain-containing protein PFE0570w-like	0.017	-5.89984	5.65481e-13	1.52786e-10	yes	down	0.02	0.02	0.04	1.15	3.29	0.55	0.0266667	1.66333	------	------	------	------	------	------	ENOG411242J	S:Function unknown	XP_035428959.2	MATH and LRR domain-containing protein PFE0570w-like [Spodoptera frugiperda]	------	------	------	------	------
gene-LOC118262012	LOC118262012	protein spaetzle 5	0.332	-1.58943	2.1029e-06	0.000211415	yes	down	2.01	1.45	1.99	3.85	7.67	5.61	1.81667	5.71	GO:000561	CC:extracellular space;	K20694	SPZ	map04624	Toll and Imd signaling pathway	ENOG4111TKA	S:Function unknown	XP_050557459.1	protein spaetzle 5 [Spodoptera frugiperda]	sp|Q9VZX1|SPZ5_DROME;	Protein spaetzle 5 OS=Drosophila melanogaster OX=7227 GN=spz5 PE=1 SV=1;	PF16077.9	Spaetzle	Spaetzle
gene-LOC118262126	LOC118262126	histidine-rich protein PFHRP-II-like	0.002	-8.8982	5.84686e-14	1.84946e-11	yes	down	0.54	0.18	0.23	60.93	420.18	26.98	0.316667	169.363	GO:004230	MF:structural constituent of cuticle;	------	------	------	------	ENOG41118NN;ENOG410YSFI;ENOG4111NR3;ENOG410YS6B	S:Function unknown;	XP_035429165.2	histidine-rich protein PFHRP-II-like [Spodoptera frugiperda]	sp|P45583|CU19_LOCMI;	Cuticle protein 19 OS=Locusta migratoria OX=7004 PE=1 SV=1;	PF00379.27;PF05403.15	Chitin_bind_4;Plasmodium_HRP	Insect cuticle protein;Plasmodium histidine-rich protein
gene-LOC118262914	LOC118262914	uncharacterized LOC118262914, transcript variant X1	0.022	-5.5311	3.82113e-35	9.91126e-32	yes	down	0.71	0.31	0.34	13.63	22.8	30.62	0.453333	22.35	------	------	------	------	------	------	ENOG4111IHD	S:Function unknown	XP_035430475.2	uncharacterized protein LOC118262914 isoform X1 [Spodoptera frugiperda]	sp|Q6UXN8|CLC9A_HUMAN;	C-type lectin domain family 9 member A OS=Homo sapiens OX=9606 GN=CLEC9A PE=1 SV=1;	PF00059.25	Lectin_C	Lectin C-type domain
gene-LOC118263251	LOC118263251	neprilysin-4	0.339	-1.56152	0.000810142	0.039214	yes	down	0.89	1.67	1.13	2.67	6.41	2.13	1.23	3.73667	GO:0006508;GO:0005886;GO:0046872;GO:000422	BP:proteolysis;CC:plasma membrane;MF:metal ion binding;MF:metalloendopeptidase activity;	K01415	ECE	------	------	COG3590	O:Posttranslational modification, protein turnover, chaperones	XP_050561526.1	neprilysin-4 [Spodoptera frugiperda]	sp|P97739|ECE1_CAVPO;	Endothelin-converting enzyme 1 OS=Cavia porcellus OX=10141 GN=ECE1 PE=2 SV=1;	PF05649.17;PF01431.25	Peptidase_M13_N;Peptidase_M13	Peptidase family M13;Peptidase family M13
gene-LOC118263348	LOC118263348	mucin-5AC, transcript variant X2	0.321	-1.6373	2.15373e-08	3.3252e-06	yes	down	10.13	12.91	7.91	15.34	24.17	19.55	10.3167	19.6867	------	------	------	------	------	------	ENOG410ZM70	S:Function unknown	XP_050561627.1	uncharacterized protein LOC118263348 isoform X1 [Spodoptera frugiperda]	------	------	PF15950.9	DUF4758	Putative sperm flagellar membrane protein
gene-LOC118263480	LOC118263480	heparan-alpha-glucosaminide N-acetyltransferase, transcript variant X1	0.3	-1.73498	4.5239e-06	0.000410283	yes	down	5.95	6.34	5.48	17.89	32.48	11.01	5.92333	20.46	------	------	K10532	HGSNAT	map04142;map00531	Lysosome;Glycosaminoglycan degradation	COG4299	S:Function unknown	XP_035431396.1	heparan-alpha-glucosaminide N-acetyltransferase isoform X1 [Spodoptera frugiperda]	sp|Q3UDW8|HGNAT_MOUSE;	Heparan-alpha-glucosaminide N-acetyltransferase OS=Mus musculus OX=10090 GN=Hgsnat PE=1 SV=2;	PF16401.9;PF07786.16	DUF5009;HGSNAT_cat	Domain of unknown function;Heparan-alpha-glucosaminide N-acetyltransferase, catalytic
gene-LOC118263527	LOC118263527	uncharacterized 30.3 kDa protein-like	0.255	-1.97127	6.00434e-07	6.65557e-05	yes	down	16.76	21.01	10.2	33.42	83.5	79.35	15.99	65.4233	------	------	------	------	------	------	ENOG41120HU	S:Function unknown	XP_035431464.2	uncharacterized 30.3 kDa protein-like [Spodoptera frugiperda]	sp|P10023|YGI2_BACTU;	Uncharacterized 30.3 kDa protein OS=Bacillus thuringiensis OX=1428 PE=4 SV=2;	------	------	------
gene-LOC118263992	LOC118263992	uncharacterized LOC118263992, transcript variant X1	0.053	-4.22874	9.03608e-14	2.72532e-11	yes	down	1.5	1.29	1.53	14.62	58.77	11.75	1.44	28.38	------	------	------	------	------	------	ENOG4111MU3	S:Function unknown	XP_035432184.2	uncharacterized protein LOC118263992 [Spodoptera frugiperda]	sp|P47972|NPTX2_HUMAN;	Neuronal pentraxin-2 OS=Homo sapiens OX=9606 GN=NPTX2 PE=1 SV=2;	PF00354.21;PF13385.10	Pentaxin;Laminin_G_3	Pentaxin family;Concanavalin A-like lectin/glucanases superfamily
gene-LOC118265393	LOC118265393	cytadherence high molecular weight protein 3	0.159	-2.64984	0.000208222	0.0124366	yes	down	5.33	0.57	2.1	8.43	28.87	16.97	2.66667	18.09	GO:004230	MF:structural constituent of cuticle;	------	------	------	------	ENOG4111I81	S:Function unknown	XP_035434125.2	cytadherence high molecular weight protein 3 [Spodoptera frugiperda]	------	------	PF00379.27	Chitin_bind_4	Insect cuticle protein
gene-LOC118266126	LOC118266126	A disintegrin and metalloproteinase with thrombospondin motifs 16, transcript variant X1	0.247	-2.01534	0.000129591	0.00823857	yes	down	0.92	1.78	1.12	3.64	9.95	2.32	1.27333	5.30333	GO:0006508;GO:0046872;GO:000422	BP:proteolysis;MF:metal ion binding;MF:metalloendopeptidase activity;	------	------	------	------	ENOG41110UP	S:Function unknown	XP_050551061.1	A disintegrin and metalloproteinase with thrombospondin motifs 16 isoform X1 [Spodoptera frugiperda]	sp|Q8TE57|ATS16_HUMAN;	A disintegrin and metalloproteinase with thrombospondin motifs 16 OS=Homo sapiens OX=9606 GN=ADAMTS16 PE=2 SV=3;	PF01421.23;PF17771.5;PF13688.10;PF13574.10;PF13582.10;PF13583.10	Reprolysin;ADAMTS_CR_2;Reprolysin_5;Reprolysin_2;Reprolysin_3;Reprolysin_4	Reprolysin;ADAMTS cysteine-rich domain 2;Metallo-peptidase family M12;Metallo-peptidase family M12B Reprolysin-like;Metallo-peptidase family M12B Reprolysin-like;Metallo-peptidase family M12B Reprolysin-like
gene-LOC118266359	LOC118266359	mucin-3A	0.181	-2.46658	4.35199e-05	0.00306744	yes	down	18	14.64	12.68	19.37	18.73	7.07	15.1067	15.0567	------	------	------	------	------	------	ENOG410YZWK	S:Function unknown	XP_035435672.2	mucin-3A [Spodoptera frugiperda]	------	------	------	------	------
gene-LOC118266727	LOC118266727	zinc carboxypeptidase A 1, transcript variant X1	0.229	-2.12457	5.75293e-15	1.91307e-12	yes	down	1.55	1.97	1.05	5.5	7.1	7.84	1.52333	6.81333	------	------	------	------	------	------	COG2866	E:Amino acid transport and metabolism	XP_035436132.2	zinc carboxypeptidase A 1 isoform X1 [Spodoptera frugiperda]	sp|Q6P8K8|CBPA4_MOUSE;	Carboxypeptidase A4 OS=Mus musculus OX=10090 GN=Cpa4 PE=2 SV=2;	PF00246.28;PF02244.20	Peptidase_M14;Propep_M14	Zinc carboxypeptidase;Carboxypeptidase activation peptide
gene-LOC118269278	LOC118269278	uncharacterized LOC118269278	0.394	-1.34306	4.21684e-05	0.00300484	yes	down	6.07	3.63	4.95	9.79	17.48	11.75	4.88333	13.0067	------	------	K20008;K04399	DCP1;CASP9	map05167;map05164;map05210;map04115;map05160;map05161;map05168;map05169;map04370;map05162;map04210;map04215;map05145;map05212;map05213;map05012;map05134;map05010;map05016;map05130;map05014;map05170;map04214;map05223;map05222;map05152;map05200;map05416;map05417;map05215;map04151;map05163;map04919;map05022;map01524;map05020	Kaposi sarcoma-associated herpesvirus infection;Influenza A;Colorectal cancer;p53 signaling pathway;Hepatitis C;Hepatitis B;Herpes simplex virus 1 infection;Epstein-Barr virus infection;VEGF signaling pathway;Measles;Apoptosis;Apoptosis - multiple species;Toxoplasmosis;Pancreatic cancer;Endometrial cancer;Parkinson disease;Legionellosis;Alzheimer disease;Huntington disease;Pathogenic Escherichia …	ENOG410ZQIE	O:Posttranslational modification, protein turnover, chaperones	XP_035440199.2	uncharacterized protein LOC118269278 [Spodoptera frugiperda]	------	------	PF00656.26	Peptidase_C14	Caspase domain
gene-LOC118272073	LOC118272073	protein spaetzle 4, transcript variant X1	0.246	-2.02512	2.99269e-09	4.97593e-07	yes	down	12.36	12.95	11.37	20.26	45.43	48.14	12.2267	37.9433	GO:0006355;GO:0006351;GO:0005615;GO:0005634;GO:0003677;GO:0004672;GO:000552	BP:regulation of transcription, DNA-templated;BP:transcription, DNA-templated;CC:extracellular space;CC:nucleus;MF:DNA binding;MF:protein kinase activity;MF:ATP binding;	------	------	------	------	ENOG4111MKQ	S:Function unknown	XP_050549682.1	protein spaetzle 4 isoform X1 [Spodoptera frugiperda]	sp|Q9VKG9|SPZ4_DROME;	Protein spaetzle 4 OS=Drosophila melanogaster OX=7227 GN=spz4 PE=2 SV=2;	PF16077.9	Spaetzle	Spaetzle
gene-LOC118272241	LOC118272241	low density lipoprotein receptor adapter protein 1-B	0.152	-2.72126	4.61459e-08	6.29964e-06	yes	down	1.46	1.28	0.75	4.24	13.95	5.96	1.16333	8.05	GO:005117	BP:localization;	K12474	LDLRAP1, ARH	map04144;map04979	Endocytosis;Cholesterol metabolism	ENOG410ZHJT	S:Function unknown	XP_050549627.1	low density lipoprotein receptor adapter protein 1-B [Spodoptera frugiperda]	sp|Q67FQ3|ARHB_XENLA;	Low density lipoprotein receptor adapter protein 1-B OS=Xenopus laevis OX=8355 GN=ldlrap1-b PE=1 SV=1;	PF00640.27;PF14719.10	PID;PID_2	Phosphotyrosine interaction domain;Phosphotyrosine interaction domain
gene-LOC118272980	LOC118272980	dedicator of cytokinesis protein 9, transcript variant X1	0.472	-1.08421	6.57315e-06	0.000572129	yes	down	1.35	1.43	1.31	2.16	2.97	3.88	1.36333	3.00333	GO:0007264;GO:000508	BP:small GTPase mediated signal transduction;MF:guanyl-nucleotide exchange factor activity;	K21853	DOCK9_10_11	------	------	ENOG410XNVY	S:Function unknown	XP_035445595.2	dedicator of cytokinesis protein 9 isoform X1 [Spodoptera frugiperda]	sp|Q9BZ29|DOCK9_HUMAN;	Dedicator of cytokinesis protein 9 OS=Homo sapiens OX=9606 GN=DOCK9 PE=1 SV=2;	PF14429.10;PF06920.17;PF20421.2;PF11878.12;PF20422.2;PF00169.33	DOCK-C2;DHR-2_Lobe_A;DHR-2_Lobe_C;DOCK_C-D_N;DHR-2_Lobe_B;PH	C2 domain in Dock180 and Zizimin proteins;DHR-2, Lobe A;DHR-2, Lobe C;Dedicator of cytokinesis C/D, N terminal;DHR-2, Lobe B;PH domain
gene-LOC118273062	LOC118273062	uncharacterized LOC118273062	0.086	-3.54493	1.16315e-20	8.38047e-18	yes	down	36.35	33.18	17.2	231.82	522.41	307.6	28.91	353.943	------	------	------	------	------	------	ENOG4110X3U;ENOG410XPJ1	S:Function unknown;	KAF9812039.1	hypothetical protein SFRURICE_021396 [Spodoptera frugiperda]	------	------	PF00059.25	Lectin_C	Lectin C-type domain
gene-LOC118273243	LOC118273243	uncharacterized LOC118273243	0.029	-5.13107	2.51363e-35	8.14981e-32	yes	down	1.93	1.02	1.06	25.65	69.94	53.71	1.33667	49.7667	------	------	------	------	------	------	COG2335	M:Cell wall/membrane/envelope biogenesis	XP_035446003.1	uncharacterized protein LOC118273243 [Spodoptera frugiperda]	sp|Q15582|BGH3_HUMAN;	Transforming growth factor-beta-induced protein ig-h3 OS=Homo sapiens OX=9606 GN=TGFBI PE=1 SV=1;	PF02469.26	Fasciclin	Fasciclin domain
gene-LOC118273505	LOC118273505	venom dipeptidyl peptidase 4	0.172	-2.53789	2.91758e-11	5.82125e-09	yes	down	14.36	17.88	15.52	46.44	101.45	44.75	15.92	64.2133	GO:0006508;GO:000823	BP:proteolysis;MF:serine-type peptidase activity;	K01278	DPP4, CD26	map04974	Protein digestion and absorption	COG1506	E:Amino acid transport and metabolism	XP_035446392.2	venom dipeptidyl peptidase 4 [Spodoptera frugiperda]	sp|B1A4F7|VDDP4_VESVU;	Venom dipeptidyl peptidase 4 OS=Vespula vulgaris OX=7454 PE=1 SV=1;	PF00930.25;PF00326.25;PF02129.22;PF20434.2;PF12697.11	DPPIV_N;Peptidase_S9;Peptidase_S15;BD-FAE;Abhydrolase_6	Dipeptidyl peptidase IV;Prolyl oligopeptidase family;X-Pro dipeptidyl-peptidase;BD-FAE;Alpha/beta hydrolase family
gene-LOC118273865	LOC118273865	proline-rich protein 27-like	0.018	-5.7668	6.75499e-12	1.43616e-09	yes	down	3.75	5.54	3.89	113.08	550.12	83.43	4.39333	248.877	------	------	------	------	------	------	------	------	XP_035446928.2	proline-rich protein 27-like [Spodoptera frugiperda]	------	------	------	------	------
gene-LOC118273878	LOC118273878	mucin-3A	0.105	-3.25141	5.82425e-26	6.29456e-23	yes	down	1.57	2.14	1.31	11.32	22.58	15.6	1.67333	16.5	------	------	------	------	------	------	ENOG410XQD5	S:Function unknown	XP_035446945.1	mucin-3A [Spodoptera frugiperda]	------	------	------	------	------
gene-LOC118279179	LOC118279179	mucin-17	0.093	-3.42641	9.64045e-05	0.00641164	yes	down	1.97	0.96	0.56	3.72	11	25.37	1.16333	13.3633	------	------	------	------	------	------	ENOG41120DH	S:Function unknown	XP_035454619.2	mucin-17 [Spodoptera frugiperda]	------	------	------	------	------
gene-LOC118279688	LOC118279688	serine protease filzig	0.241	-2.05292	3.24889e-06	0.00031175	yes	down	5.69	5.73	2.89	9.33	22.38	30.61	4.77	20.7733	GO:0006508;GO:000425	BP:proteolysis;MF:serine-type endopeptidase activity;	------	------	------	------	COG5640	O:Posttranslational modification, protein turnover, chaperones	XP_050558266.1	serine protease filzig [Spodoptera frugiperda]	sp|B7YZU2|LINT_DROME;	Serine protease filzig OS=Drosophila melanogaster OX=7227 GN=flz PE=2 SV=1;	PF00089.30	Trypsin	Trypsin
gene-LOC118279917	LOC118279917	serine proteinase stubble	0.185	-2.433	2.72843e-05	0.00208703	yes	down	7.82	5.51	3.84	12.45	19.95	65.67	5.72333	32.69	GO:0006508;GO:000425	BP:proteolysis;MF:serine-type endopeptidase activity;	------	------	------	------	COG5640	O:Posttranslational modification, protein turnover, chaperones	XP_050558342.1	serine proteinase stubble [Spodoptera frugiperda]	sp|Q05319|STUB_DROME;	Serine proteinase stubble OS=Drosophila melanogaster OX=7227 GN=Sb PE=2 SV=2;	PF00089.30;PF09342.15;PF13365.10	Trypsin;DUF1986;Trypsin_2	Trypsin;Domain of unknown function;Trypsin-like peptidase domain
gene-LOC118280057	LOC118280057	uncharacterized LOC118280057, transcript variant X1	0.021	-5.5543	9.00575e-21	6.87033e-18	yes	down	0.06	0.22	0.08	5.8	8.21	2.35	0.12	5.45333	------	------	------	------	------	------	COG5640	O:Posttranslational modification, protein turnover, chaperones	XP_050558311.1	uncharacterized protein LOC118280057 isoform X1 [Spodoptera frugiperda]	sp|Q05319|STUB_DROME;	Serine proteinase stubble OS=Drosophila melanogaster OX=7227 GN=Sb PE=2 SV=2;	PF00089.30	Trypsin	Trypsin
gene-LOC118280118	LOC118280118	brain-specific serine protease 4, transcript variant X1	0.147	-2.7622	1.84725e-22	1.71121e-19	yes	down	1.01	0.84	0.87	6.06	11.61	4.75	0.906667	7.47333	GO:0006508;GO:0016020;GO:000425	BP:proteolysis;CC:membrane;MF:serine-type endopeptidase activity;	------	------	------	------	COG5640	O:Posttranslational modification, protein turnover, chaperones	XP_050558321.1	plasminogen isoform X1 [Spodoptera frugiperda]	sp|Q05319|STUB_DROME;	Serine proteinase stubble OS=Drosophila melanogaster OX=7227 GN=Sb PE=2 SV=2;	PF00089.30;PF13365.10;PF09342.15	Trypsin;Trypsin_2;DUF1986	Trypsin;Trypsin-like peptidase domain;Domain of unknown function
gene-LOC118281568	LOC118281568	histidine-rich glycoprotein	0.001	-9.95595	4.11829e-05	0.00295083	yes	down	0	0	0.06	12.09	58.06	0.13	0.02	23.4267	------	------	------	------	------	------	ENOG410XTWR;ENOG410YZMP;ENOG4110QCQ;ENOG4110QRF	S:Function unknown;	XP_035458063.1	histidine-rich glycoprotein [Spodoptera frugiperda]	------	------	PF16009.9	DUF4779	Domain of unknown function
gene-LOC118281596	LOC118281596	histidine-rich glycoprotein-like	0	-11.9082	0.000129074	0.00823857	yes	down	0	0	0	14.59	163.23	0.16	0	59.3267	------	------	------	------	------	------	------	------	XP_035458102.1	histidine-rich glycoprotein-like [Spodoptera frugiperda]	------	------	PF16009.9	DUF4779	Domain of unknown function
gene-LOC118281597	LOC118281597	histidine-rich glycoprotein	0	-11.3029	3.38038e-07	3.89808e-05	yes	down	0	0	0.06	25.91	135.28	1.38	0.02	54.19	------	------	------	------	------	------	ENOG410YX73;ENOG410ZCJE;ENOG4110RUA	S:Function unknown;	XP_035458103.1	histidine-rich glycoprotein [Spodoptera frugiperda]	------	------	PF16009.9	DUF4779	Domain of unknown function
gene-LOC118278272	LOC118278272	proclotting enzyme, transcript variant X1	0.027	-5.23623	1.31767e-21	1.13926e-18	yes	down	9.19	14.52	23.63	9.05	14.84	3.44	15.78	9.11	GO:0006508;GO:000425	BP:proteolysis;MF:serine-type endopeptidase activity;	------	------	------	------	COG5640	O:Posttranslational modification, protein turnover, chaperones	XP_035453381.2	proclotting enzyme isoform X1 [Spodoptera frugiperda]	sp|P21902|PCE_TACTR;	Proclotting enzyme OS=Tachypleus tridentatus OX=6853 PE=1 SV=1;	PF00089.30;PF09342.15;PF03761.19	Trypsin;DUF1986;DUF316	Trypsin;Domain of unknown function;Nematode trypsin-6-like family
gene-LOC118270408	LOC118270408	uncharacterized LOC118270408, transcript variant X1	0.359	-1.47816	9.15755e-06	0.000781344	yes	down	1.75	2.2	1.28	4.92	6.68	3.48	1.74333	5.02667	GO:0035694;GO:000574	BP:mitochondrial protein catabolic process;CC:mitochondrial outer membrane;	------	------	------	------	ENOG4110JEQ	S:Function unknown	XP_050553813.1	uncharacterized protein LOC118270408 isoform X1 [Spodoptera frugiperda]	------	------	PF16026.9	MIEAP	Mitochondria-eating protein
Development/reproduction
gene-LOC118264588	LOC118264588	ecdysone oxidase	0.199	-2.32922	0.000296994	0.017043	yes	down	1.72	0.69	1.57	2.07	13.31	5.6	1.32667	6.99333	GO:0050660;GO:001661	MF:flavin adenine dinucleotide binding;MF:oxidoreductase activity, acting on CH-OH group of donors;	------	------	------	------	COG2303	E:Amino acid transport and metabolism	XP_050560710.1	ecdysone oxidase [Spodoptera frugiperda]	sp|H6AGY0|EO_BOMMO;	Ecdysone oxidase OS=Bombyx mori OX=7091 GN=EO PE=1 SV=1;	PF00732.23;PF05199.17;PF05834.16	GMC_oxred_N;GMC_oxred_C;Lycopene_cycl	GMC oxidoreductase;GMC oxidoreductase;Lycopene cyclase protein
gene-LOC118267795	LOC118267795	pro-resilin	0.012	-6.41932	1.46449e-40	9.49651e-37	yes	down	5.65	3.97	2.5	203.52	645.8	221.76	4.04	357.027	------	------	------	------	------	------	ENOG4110QQM	S:Function unknown	XP_035437880.2	pro-resilin [Spodoptera frugiperda]	------	------	------	------	------
gene-LOC118269958	LOC118269958	pro-resilin, transcript variant X1	0.092	-3.43927	1.84983e-07	2.2421e-05	yes	down	1.32	1.28	0.66	7.91	25.68	3.47	1.08667	12.3533	------	------	------	------	------	------	------	------	XP_050562693.1	pro-resilin isoform X1 [Spodoptera frugiperda]	------	------	PF16058.9	Mucin-like	Mucin-like
gene-LOC118271457	LOC118271457	ecdysone oxidase-like	0.022	-5.50444	0.000200073	0.0120127	yes	down	0.02	0	0	0.18	0.56	0.18	0.00666667	0.306667	GO:0050660;GO:001661	MF:flavin adenine dinucleotide binding;MF:oxidoreductase activity, acting on CH-OH group of donors;	------	------	------	------	COG2303	E:Amino acid transport and metabolism	XP_050552049.1	ecdysone oxidase-like [Spodoptera frugiperda]	sp|H6AGY0|EO_BOMMO;	Ecdysone oxidase OS=Bombyx mori OX=7091 GN=EO PE=1 SV=1;	PF00732.23;PF05199.17;PF13738.10;PF13450.10	GMC_oxred_N;GMC_oxred_C;Pyr_redox_3;NAD_binding_8	GMC oxidoreductase;GMC oxidoreductase;Pyridine nucleotide-disulphide oxidoreductase;NA
gene-LOC118274034	LOC118274034	uncharacterized LOC118274034	0.191	-2.38511	7.16809e-05	0.00486717	yes	down	1.21	1.64	2.24	4.02	17.22	6.37	1.69667	9.20333	------	------	------	------	------	------	ENOG41122VZ	S:Function unknown	XP_050561410.1	uncharacterized protein LOC118274034 [Spodoptera frugiperda]	------	------	PF07841.17	DM4_12	DM4/DM12 family
gene-LOC118274217	LOC118274217	pro-resilin	0.037	-4.7569	7.76465e-21	6.29374e-18	yes	down	55.67	36.01	32.87	559.13	2287.29	717.79	41.5167	1188.07	------	------	------	------	------	------	ENOG4112BJP	S:Function unknown	XP_035447543.2	pro-resilin [Spodoptera frugiperda]	------	------	------	------	------
gene-LOC118274368	LOC118274368	uncharacterized LOC118274368, transcript variant X1	0.046	-4.45596	0.000598606	0.0305643	yes	down	0.1	0	0.05	0.5	2.41	0.39	0.05	1.1	------	------	------	------	------	------	ENOG410ZG2F	S:Function unknown	XP_035447731.2	uncharacterized protein LOC118274368 isoform X1 [Spodoptera frugiperda]	------	------	PF07841.17	DM4_12	DM4/DM12 family
gene-LOC118274369	LOC118274369	uncharacterized LOC118274369	0.055	-4.19062	2.81478e-05	0.00212237	yes	down	0.97	0.13	0.45	4.03	24.12	2.57	0.516667	10.24	------	------	------	------	------	------	ENOG41126K0	S:Function unknown	XP_050563847.1	uncharacterized protein LOC118274369 [Spodoptera frugiperda]	------	------	PF07841.17	DM4_12	DM4/DM12 family
gene-LOC118274372	LOC118274372	uncharacterized LOC118274372	0.12	-3.05942	0.000169968	0.0105976	yes	down	0.48	0.26	0.22	0.86	5.47	2.13	0.32	2.82	------	------	------	------	------	------	ENOG410Y7P7;ENOG410ZS6I	S:Function unknown;	XP_050561501.1	uncharacterized protein LOC118274372 [Spodoptera frugiperda]	------	------	PF07841.17	DM4_12	DM4/DM12 family
gene-LOC118274373	LOC118274373	uncharacterized LOC118274373	0.016	-5.93714	5.62774e-05	0.00388224	yes	down	0	0.17	0	1.44	7.59	0.67	0.0566667	3.23333	------	------	------	------	------	------	ENOG410ZG2F	S:Function unknown	XP_050561736.1	uncharacterized protein LOC118274373 [Spodoptera frugiperda]	------	------	PF07841.17	DM4_12	DM4/DM12 family
gene-LOC118276784	LOC118276784	ecdysone oxidase-like, transcript variant X1	0.432	-1.21099	0.000615602	0.0311865	yes	down	3.33	6.14	4.2	6.14	12.5	14.01	4.55667	10.8833	GO:0050660;GO:001661	MF:flavin adenine dinucleotide binding;MF:oxidoreductase activity, acting on CH-OH group of donors;	K00108	betA, CHDH	map00260	Glycine, serine and threonine metabolism	COG2303	E:Amino acid transport and metabolism	XP_035451211.2	ecdysone oxidase-like [Spodoptera frugiperda]	sp|H6AGY0|EO_BOMMO;	Ecdysone oxidase OS=Bombyx mori OX=7091 GN=EO PE=1 SV=1;	PF00732.23;PF05199.17;PF01266.28;PF13738.10;PF00890.28;PF13450.10;PF07992.18;PF05834.16	GMC_oxred_N;GMC_oxred_C;DAO;Pyr_redox_3;FAD_binding_2;NAD_binding_8;Pyr_redox_2;Lycopene_cycl	GMC oxidoreductase;GMC oxidoreductase;FAD dependent oxidoreductase;Pyridine nucleotide-disulphide oxidoreductase;FAD binding domain;NA;Pyridine nucleotide-disulphide oxidoreductase;Lycopene cyclase protein
gene-LOC118279156	LOC118279156	la-related protein 6	0.113	-3.15133	2.27e-13	6.54214e-11	yes	down	2.19	1.27	0.88	7.94	15.14	17.7	1.44667	13.5933	GO:0006396;GO:0005634;GO:1990904;GO:000372	BP:RNA processing;CC:nucleus;CC:ribonucleoprotein complex;MF:RNA binding;	K18733	LARP6	------	------	ENOG4110VUA	S:Function unknown	XP_035454587.1	la-related protein 6 [Spodoptera frugiperda]	sp|Q8BN59|LARP6_MOUSE;	La-related protein 6 OS=Mus musculus OX=10090 GN=Larp6 PE=1 SV=1;	PF05383.21	La	La domain
gene-LOC118280946	LOC118280946	nascent polypeptide-associated complex subunit alpha, muscle-specific form-like, transcript variant X1	0.061	-4.02601	9.81593e-20	6.36514e-17	yes	down	15.03	2.92	2.34	8.85	9.77	18.77	6.76333	12.4633	------	------	------	------	------	------	ENOG410Y3AC	S:Function unknown	XP_050556406.1	nascent polypeptide-associated complex subunit alpha, muscle-specific form-like isoform X1 [Spodoptera frugiperda]	------	------	------	------	------
gene-LOC118262711	LOC118262711	seminal metalloprotease 1-like	0.283	-1.82033	0.000131205	0.00830047	yes	down	31.25	26.34	15.21	39.75	80.23	151.01	24.2667	90.33	GO:0006508;GO:0016020;GO:0004222;GO:000827	BP:proteolysis;CC:membrane;MF:metalloendopeptidase activity;MF:zinc ion binding;	------	------	------	------	ENOG410ZPX7	O:Posttranslational modification, protein turnover, chaperones	XP_035430164.2	seminal metalloprotease 1-like [Spodoptera frugiperda]	sp|Q9VJN9|SEMP1_DROME;	Seminal metalloprotease 1 OS=Drosophila melanogaster OX=7227 GN=Semp1 PE=1 SV=1;	PF01400.28	Astacin	Astacin
gene-LOC118264895	LOC118264895	zonadhesin	0.077	-3.7012	2.37589e-20	1.62173e-17	yes	down	1.18	1.55	1.13	13.73	28.24	9.9	1.28667	17.29	------	------	------	------	------	------	ENOG4112BGS	S:Function unknown	XP_035433429.2	zonadhesin [Spodoptera frugiperda]	------	------	------	------	------
gene-LOC118267733	LOC118267733	uncharacterized LOC118267733	0.307	-1.70494	4.79153e-06	0.000431537	yes	down	2.17	3.47	2.14	4.91	12.89	8.47	2.59333	8.75667	GO:001602	CC:membrane;	------	------	------	------	ENOG4111M74	S:Function unknown	KAF9819114.1	hypothetical protein SFRURICE_000779, partial [Spodoptera frugiperda]	------	------	PF00100.27	Zona_pellucida	Zona pellucida-like domain
gene-LOC118267858	LOC118267858	chorion protein S38-like	0.002	-8.96848	5.72343e-16	2.24931e-13	yes	down	2.52	0.95	0.26	407.28	1369.05	226.82	1.24333	667.717	------	------	------	------	------	------	ENOG411199J	S:Function unknown	KAF9801158.1	hypothetical protein SFRURICE_005752 [Spodoptera frugiperda]	------	------	------	------	------
gene-LOC118274267	LOC118274267	ejaculatory bulb-specific protein 3	0.228	-2.13373	0.000246847	0.0143559	yes	down	7.87	6.61	9.98	19.33	79.35	15.34	8.15333	38.0067	------	------	------	------	------	------	ENOG4112163;ENOG410Y8R4	S:Function unknown;	XP_035447607.2	ejaculatory bulb-specific protein 3 [Spodoptera frugiperda]	------	------	PF03392.17	OS-D	Insect pheromone-binding family, A10/OS-D
gene-LOC118277478	LOC118277478	uncharacterized LOC118277478, transcript variant X1	0.05	-4.33204	7.03662e-14	2.17281e-11	yes	down	0.89	0.37	0.43	15.54	34.69	7.07	0.563333	19.1	GO:001602	CC:membrane;	------	------	------	------	ENOG410Z07B	S:Function unknown	XP_050552490.1	uncharacterized protein LOC118277478 isoform X1 [Spodoptera frugiperda]	------	------	PF00100.27	Zona_pellucida	Zona pellucida-like domain
Transcription/translation
gene-LOC118279423	LOC118279423	5.8S ribosomal RNA	6.567	2.71533	8.12519e-13	2.02645e-10	yes	up	11827.4	30282.3	12374.2	1515.64	3451.69	2237.2	18161.3	2401.51	------	------	------	------	------	------	------	------	GBP96667.1	hypothetical protein EVAR_89992_1 [Eumeta japonica]	------	------	------	------	------
gene-LOC118279425	LOC118279425	5.8S ribosomal RNA	6.567	2.71533	8.12519e-13	2.02645e-10	yes	up	11827.4	30282.3	12374.2	1515.64	3451.69	2237.2	18161.3	2401.51	------	------	------	------	------	------	------	------	GBP96667.1	hypothetical protein EVAR_89992_1 [Eumeta japonica]	------	------	------	------	------
gene-LOC118279426	LOC118279426	5.8S ribosomal RNA	6.567	2.71533	8.12519e-13	2.02645e-10	yes	up	11827.4	30282.3	12374.2	1515.64	3451.69	2237.2	18161.3	2401.51	------	------	------	------	------	------	------	------	GBP96667.1	hypothetical protein EVAR_89992_1 [Eumeta japonica]	------	------	------	------	------
gene-LOC118279431	LOC118279431	large subunit ribosomal RNA	4.398	2.13674	2.51446e-09	4.29079e-07	yes	up	1057.73	2313.94	1184.71	224.81	499.01	335.37	1518.79	353.063	GO:0003824;GO:0008270;GO:000367	MF:catalytic activity;MF:zinc ion binding;MF:nucleic acid binding;	------	------	------	------	ENOG4111JHC;ENOG41123AA;ENOG410XS82	S:Function unknown;	CAB3512159.1	unnamed protein product [Spodoptera littoralis]	sp|Q8TGM6|TAR1_YEAST;	Protein TAR1 OS=Saccharomyces cerevisiae;	------	------	------
gene-LOC118279433	LOC118279433	large subunit ribosomal RNA	4.581	2.19562	2.06347e-09	3.61636e-07	yes	up	1027.57	2267.18	1152.51	210.31	477.48	311.69	1482.42	333.16	GO:0003824;GO:0008270;GO:000367	MF:catalytic activity;MF:zinc ion binding;MF:nucleic acid binding;	------	------	------	------	ENOG4111JHC;ENOG41123AA;ENOG410XS82	S:Function unknown;	CAB3512159.1	unnamed protein product [Spodoptera littoralis]	sp|Q8TGM6|TAR1_YEAST;	Protein TAR1 OS=Saccharomyces cerevisiae;	------	------	------
gene-LOC126913054	LOC126913054	5.8S ribosomal RNA	6.567	2.71533	8.12519e-13	2.02645e-10	yes	up	11827.4	30282.3	12374.2	1515.64	3451.69	2237.2	18161.3	2401.51	------	------	------	------	------	------	------	------	GBP96667.1	hypothetical protein EVAR_89992_1 [Eumeta japonica]	------	------	------	------	------
gene-LOC118263017	LOC118263017	RNA-binding protein 33-like	0.042	-4.5861	4.3088e-05	0.0030536	yes	down	0.16	0	0.04	0.76	3.67	0.76	0.0666667	1.73	------	------	------	------	------	------	ENOG4110S70;ENOG4110DG4	S:Function unknown;P:Inorganic ion transport and metabolism	XP_035430643.2	RNA-binding protein 33-like [Spodoptera frugiperda]	------	------	------	------	------
gene-LOC118263665	LOC118263665	pre-mRNA-splicing factor ATP-dependent RNA helicase PRP16	0.003	-8.38046	0.000888006	0.0424965	yes	down	0.14	0	0	2.68	48.32	0.15	0.0466667	17.05	------	------	------	------	------	------	ENOG410Y379	S:Function unknown	XP_035431673.1	pre-mRNA-splicing factor ATP-dependent RNA helicase PRP16 [Spodoptera frugiperda]	------	------	------	------	------
gene-LOC118264172	LOC118264172	class A basic helix-loop-helix protein 15, transcript variant X3	0.468	-1.09659	3.20058e-05	0.00235843	yes	down	7.51	8.24	7.73	11.3	23.08	17.78	7.82667	17.3867	GO:004698	MF:protein dimerization activity;	K08040	BHLHB8, MIST1	map04950	Maturity onset diabetes of the young	ENOG4111ZMK	K:Transcription	KAF9824601.1	hypothetical protein SFRURICE_004058 [Spodoptera frugiperda]	sp|B6VQA1|DIMM_DROME;	Protein dimmed OS=Drosophila melanogaster OX=7227 GN=dimm PE=1 SV=1;	PF00010.30	HLH	Helix-loop-helix DNA-binding domain
gene-LOC118265038	LOC118265038	midnolin homolog	0.002	-9.37541	9.5778e-13	2.30027e-10	yes	down	0.02	0	0	3.32	10.02	2.76	0.00666667	5.36667	------	------	------	------	------	------	ENOG4110SN6	S:Function unknown	XP_035433624.1	midnolin homolog [Spodoptera frugiperda]	------	------	------	------	------
gene-LOC118266456	LOC118266456	bromodomain-containing protein 4	0.019	-5.68918	4.77869e-26	5.63407e-23	yes	down	2.87	1.38	0.87	48.27	163.09	70.37	1.70667	93.91	------	------	K17914	KIF13	map04814	Motor proteins	ENOG41102XR	S:Function unknown	XP_035435817.2	bromodomain-containing protein 4 [Spodoptera frugiperda]	------	------	------	------	------
gene-LOC118268000	LOC118268000	histone acetyltransferase p300-like	0.001	-9.77219	1.63767e-07	2.02276e-05	yes	down	0.04	0.02	0.02	4.12	74.06	0.28	0.0266667	26.1533	------	------	------	------	------	------	ENOG4110QRS	S:Function unknown	XP_050550176.1	histone acetyltransferase p300-like [Spodoptera frugiperda]	------	------	------	------	------
gene-LOC118268460	LOC118268460	transcription factor SPT20 homolog	0.094	-3.41431	5.17171e-13	1.42706e-10	yes	down	1.61	1.37	1.2	5.45	18.07	23.77	1.39333	15.7633	------	------	------	------	------	------	ENOG410ZN95;ENOG410ZE05;ENOG410Y1F9	S:Function unknown;	XP_035438858.1	transcription factor SPT20 homolog [Spodoptera frugiperda]	------	------	------	------	------
gene-LOC118268703	LOC118268703	hepatic leukemia factor, transcript variant X3	0.363	-1.46236	0.000364389	0.0201482	yes	down	30.68	14.02	16.72	34.36	62.43	78.21	20.4733	58.3333	------	------	K09057	HLF	map04711	Circadian rhythm - fly	ENOG410YJ8G	K:Transcription	XP_035439195.1	hepatic leukemia factor isoform X1 [Spodoptera frugiperda]	sp|Q16534|HLF_HUMAN;	Hepatic leukemia factor OS=Homo sapiens OX=9606 GN=HLF PE=1 SV=1;	PF07716.19;PF00170.25	bZIP_2;bZIP_1	Basic region leucine zipper;bZIP transcription factor
gene-LOC118271360	LOC118271360	histone acetyltransferase KAT6B, transcript variant X1	0.053	-4.23613	1.78368e-06	0.000183592	yes	down	0.08	0.09	0.13	0.89	4.86	0.29	0.1	2.01333	------	------	------	------	------	------	ENOG4110QRF;ENOG41114ZR;ENOG410XTWR;ENOG410YZMP	S:Function unknown;	XP_035443328.2	uncharacterized protein LOC118271360 isoform X1 [Spodoptera frugiperda]	------	------	PF16009.9	DUF4779	Domain of unknown function
gene-LOC118273521	LOC118273521	transcription factor SPT20 homolog, transcript variant X1	0.028	-5.15212	2.37726e-05	0.00185727	yes	down	3.77	0.63	0.65	30.43	150.44	14.45	1.68333	65.1067	GO:0005576;GO:000806	CC:extracellular region;MF:chitin binding;	------	------	------	------	ENOG4111K2A	S:Function unknown	XP_050563959.1	transcription factor SPT20 homolog isoform X1 [Spodoptera frugiperda]	sp|P0DPW5|TX11A_CORWE;	U-scoloptoxi;	PF01607.28	CBM_14	Chitin binding Peritrophin-A domain
gene-LOC118278221	LOC118278221	transcription factor SPT20 homolog	0.145	-2.78782	0.000173516	0.0107158	yes	down	3.4	2.83	2.45	2.76	30.4	9.55	2.89333	14.2367	------	------	------	------	------	------	ENOG4110RMW	S:Function unknown	XP_035453237.2	transcription factor SPT20 homolog [Spodoptera frugiperda]	------	------	------	------	------
gene-LOC118280908	LOC118280908	zinc finger protein 425, transcript variant X2	0.388	-1.36701	4.50995e-06	0.000410283	yes	down	1.8	1.01	1.34	4.91	5.52	8.68	1.38333	6.37	------	------	------	------	------	------	COG5048	S:Function unknown	XP_050556459.1	zinc finger protein 37 isoform X1 [Spodoptera frugiperda]	sp|P08048|ZFY_HUMAN;	Zinc finger Y-chromosomal protein OS=Homo sapiens OX=9606 GN=ZFY PE=1 SV=3;	PF13894.10;PF00096.30;PF13465.10;PF12171.12;PF13912.10;PF12874.11	zf-C2H2_4;zf-C2H2;zf-H2C2_2;zf-C2H2_jaz;zf-C2H2_6;zf-met	C2H2-type zinc finger;Zinc finger, C2H2 type;Zinc-finger double domain;Zinc-finger double-stranded RNA-binding;C2H2-type zinc finger;Zinc-finger of C2H2 type
gene-LOC126912321	LOC126912321	uncharacterized LOC126912321	0.018	-5.76112	0.000304897	0.0174194	yes	down	0	0	0	0.43	0.29	0.14	0	0.286667	------	------	------	------	------	------	ENOG410Y37K;ENOG410YUDK;ENOG410XPDV	S:Function unknown;	XP_050549277.1	uncharacterized protein LOC126910648 [Spodoptera frugiperda]	------	------	PF13359.10;PF05485.16;PF13613.10	DDE_Tnp_4;THAP;HTH_Tnp_4	DDE superfamily endonuclease;THAP domain;Helix-turn-helix of DDE superfamily endonuclease
Cellular components
gene-LOC118266944	LOC118266944	prisilkin-39-like	0.012	-6.40812	7.63226e-07	8.1804e-05	yes	down	39.36	4.19	4.41	759.02	3338.38	386.92	15.9867	1494.77	------	------	------	------	------	------	ENOG4110QA9;ENOG4112BJP	S:Function unknown;	KAF9824172.1	hypothetical protein SFRURICE_002293, partial [Spodoptera frugiperda]	------	------	------	------	------
gene-LOC118267639	LOC118267639	probable tubulin polyglutamylase ttll-15, transcript variant X1	0.375	-1.41404	4.11327e-05	0.00295083	yes	down	3.62	2.85	2.9	5.97	12.72	7.17	3.12333	8.62	GO:0036211;GO:001602	BP:protein modification process;CC:membrane;	K16610	TTLL15	------	------	ENOG410XTI2	S:Function unknown	XP_050550110.1	probable tubulin polyglutamylase ttll-15 isoform X1 [Spodoptera frugiperda]	sp|Q21279|TTL15_CAEEL;	Probable tubulin polyglutamylase ttll-15 OS=Caenorhabditis elegans OX=6239 GN=ttll-15 PE=2 SV=3;	PF03133.19	TTL	Tubulin-tyrosine ligase family
gene-LOC118268908	LOC118268908	keratin, type I cytoskeletal 10	0.011	-6.54083	2.8665e-11	5.8087e-09	yes	down	16.79	7.16	1.87	465.91	1607.48	510.96	8.60667	861.45	------	------	------	------	------	------	ENOG4111WYB;ENOG4111PWE	S:Function unknown;	XP_035439644.1	keratin, type I cytoskeletal 10 [Spodoptera frugiperda]	------	------	PF03103.21	DUF243	Domain of unknown function
gene-LOC118269159	LOC118269159	tetratricopeptide repeat protein 39B, transcript variant X2	0.39	-1.35954	2.62675e-06	0.000256138	yes	down	3.16	2.46	2.42	4.69	7.64	9.28	2.68	7.20333	------	------	K24943	TTC39	------	------	ENOG410XS7D	S:Function unknown	XP_035440009.2	tetratricopeptide repeat protein 39B [Spodoptera frugiperda]	sp|Q5XHH9|TT39B_XENLA;	Tetratricopeptide repeat protein 39B OS=Xenopus laevis OX=8355 GN=ttc39b PE=2 SV=1;	PF10300.13;PF13174.10	Iml2-TPR_39;TPR_6	Iml2/Tetratricopeptide repeat protein 39;Tetratricopeptide repeat
gene-LOC118269264	LOC118269264	hemicentin-1, transcript variant X1	0.42	-1.25118	0.000171397	0.0106357	yes	down	0.44	0.86	0.68	1.23	1.97	1.62	0.66	1.60667	GO:001602	CC:membrane;	------	------	------	------	ENOG410ZKEG	S:Function unknown	XP_035440175.2	hemicentin-1 isoform X1 [Spodoptera frugiperda]	sp|Q8IZU9|KIRR3_HUMAN;	Kin of IRRE-like protein 3 OS=Homo sapiens OX=9606 GN=KIRREL3 PE=1 SV=1;	PF13927.10;PF07679.20;PF13895.10;PF00047.29;PF08205.16	Ig_3;I-set;Ig_2;ig;C2-set_2	Immunoglobulin domain;Immunoglobulin I-set domain;Immunoglobulin domain;Immunoglobulin domain;CD80-like C2-set immunoglobulin domain
gene-LOC118269398	LOC118269398	titin	0.002	-8.65931	1.60928e-18	8.34832e-16	yes	down	3.02	1.82	1.6	404.25	2050.86	231.93	2.14667	895.68	------	------	------	------	------	------	ENOG4111M7J	S:Function unknown	KAF9803848.1	hypothetical protein SFRURICE_013125, partial [Spodoptera frugiperda]	------	------	------	------	------
gene-LOC118269941	LOC118269941	cadherin-89D, transcript variant X1	0.008	-7.03986	1.90593e-16	7.97357e-14	yes	down	0.1	0.19	0.11	7.78	39.24	7.25	0.133333	18.09	GO:0007156;GO:0005886;GO:000550	BP:homophilic cell adhesion via plasma membrane adhesion molecules;CC:plasma membrane;MF:calcium ion binding;	------	------	------	------	ENOG410XQHI	U:Intracellular trafficking, secretion, and vesicular transport	XP_050562908.1	cadherin-89D isoform X1 [Spodoptera frugiperda]	sp|Q9VEU1|CAD89_DROME;	Cadherin-89D OS=Drosophila melanogaster OX=7227 GN=Cad89D PE=2 SV=3;	PF00028.21	Cadherin	Cadherin domain
gene-LOC118270780	LOC118270780	protein Skeletor, isoforms D/E	0.492	-1.02201	0.000974227	0.0459446	yes	down	16.11	25.44	19.99	26	61.91	42.1	20.5133	43.3367	------	------	------	------	------	------	ENOG410XSWZ	S:Function unknown	XP_035442447.2	LOW QUALITY PROTEIN: protein Skeletor, isoforms D/E [Spodoptera frugiperda]	sp|Q9GPJ1|SKEL2_DROME;	Protein Skeletor, isoforms D/E OS=Drosophila melanogaster OX=7227 GN=Skel PE=1 SV=3;	PF10517.13;PF03351.21	DM13;DOMON	Electron transfer DM13;DOMON domain
gene-LOC118270884	LOC118270884	GAS2-like protein 3, transcript variant X1	0.389	-1.36149	8.98829e-06	0.000771981	yes	down	2.04	2.47	1.42	3.56	5.96	6.32	1.97667	5.28	GO:0005737;GO:0005856;GO:000801	CC:cytoplasm;CC:cytoskeleton;MF:microtubule binding;	K24627	GAS2, GAS2L	------	------	ENOG4111BF1;ENOG410Z2F6	Z:Cytoskeleton;S:Function unknown	XP_035442551.2	GAS2-like protein 3 [Spodoptera frugiperda]	sp|P11862|GAS2_MOUSE;	Growth arrest-specific protein 2 OS=Mus musculus OX=10090 GN=Gas2 PE=1 SV=1;	PF02187.21;PF00307.35	GAS2;CH	Growth-Arrest-Specific Protein 2 Domain;Calponin homology
gene-LOC118271766	LOC118271766	espin, transcript variant X2	0.302	-1.72637	0.000175768	0.0107525	yes	down	3.59	5.27	3.82	5.22	14.12	23.21	4.22667	14.1833	------	------	K24047	ESPN	------	------	COG0666	S:Function unknown	XP_035443851.2	espin isoform X1 [Spodoptera frugiperda]	------	------	PF12796.11;PF13637.10;PF00023.34;PF13857.10;PF13606.10	Ank_2;Ank_4;Ank;Ank_5;Ank_3	Ankyrin repeats;Ankyrin repeats;Ankyrin repeat;Ankyrin repeats;Ankyrin repeat
gene-LOC118270399	LOC118270399	uncharacterized LOC118270399, transcript variant X2	0.277	-1.8538	5.42484e-07	6.1178e-05	yes	down	4.25	5.45	4.02	8.23	22.08	21.53	4.57333	17.28	GO:001602	CC:membrane;	------	------	------	------	ENOG4111HTI	S:Function unknown	XP_050553810.1	uncharacterized protein LOC118270399 [Spodoptera frugiperda]	------	------	PF07898.17;PF07841.17	DUF1676;DM4_12	Protein of unknown function;DM4/DM12 family
Cuticle
gene-LOC118276965	LOC118276965	uncharacterized LOC118276965	0.032	-4.95314	0.000175298	0.0107525	yes	down	0.7	0.22	0.5	4.01	41.73	1.44	0.473333	15.7267	GO:004230	MF:structural constituent of cuticle;	------	------	------	------	ENOG4112AV6;ENOG41128ZS;ENOG410Z0HS	S:Function unknown;	XP_050555905.1	uncharacterized protein LOC118276965 [Spodoptera frugiperda]	sp|Q9V7U0|RESIL_DROME;	Pro-resilin OS=Drosophila melanogaster OX=7227 GN=resilin PE=1 SV=1;	PF00379.27	Chitin_bind_4	Insect cuticle protein
gene-LOC118263124	LOC118263124	protein obstructor-E	0.193	-2.37539	3.46391e-06	0.000325532	yes	down	11.49	16.36	12.44	37.97	142.47	36.82	13.43	72.42	GO:0005576;GO:000806	CC:extracellular region;MF:chitin binding;	------	------	------	------	ENOG4111EK0;ENOG410ZSCN	S:Function unknown;	XP_035430817.1	protein obstructor-E [Spodoptera frugiperda]	sp|Q9VMM6|OBSTE_DROME;	Protein obstructor-E OS=Drosophila melanogaster OX=7227 GN=obst-E PE=2 SV=2;	PF01607.28	CBM_14	Chitin binding Peritrophin-A domain
gene-LOC118272095	LOC118272095	chitin deacetylase 1	0.048	-4.37099	3.63722e-19	2.14414e-16	yes	down	0.68	0.36	0.33	5.04	14.55	10.45	0.456667	10.0133	GO:0005975;GO:0016020;GO:0005576;GO:000806	BP:carbohydrate metabolic process;CC:membrane;CC:extracellular region;MF:chitin binding;	------	------	------	------	ENOG410Y7EA	S:Function unknown	XP_035444320.2	chitin deacetylase 1 [Spodoptera frugiperda]	sp|H9J9M0|CDA1_BOMMO;	Chitin deacetylase 1 OS=Bombyx mori OX=7091 GN=CDA1 PE=1 SV=1;	PF01607.28;PF00057.22	CBM_14;Ldl_recept_a	Chitin binding Peritrophin-A domain;Low-density lipoprotein receptor domain class A
gene-LOC118272531	LOC118272531	cuticlin-4	0.186	-2.42865	6.55738e-12	1.41738e-09	yes	down	16.57	14.85	10.5	42.7	78.98	111.51	13.9733	77.73	GO:001602	CC:membrane;	------	------	------	------	ENOG410YYS2	S:Function unknown	XP_035445003.2	LOW QUALITY PROTEIN: cuticlin-4 [Spodoptera frugiperda]	------	------	PF00100.27	Zona_pellucida	Zona pellucida-like domain
gene-LOC118272646	LOC118272646	cuticle protein 16.5	0.013	-6.29068	4.31304e-08	6.0146e-06	yes	down	2.69	1.31	1.82	61.82	400.89	22.8	1.94	161.837	GO:001602	CC:membrane;	------	------	------	------	------	------	XP_035445159.2	cuticle protein 16.5 [Spodoptera frugiperda]	------	------	------	------	------
gene-LOC118275283	LOC118275283	endocuticle structural glycoprotein ABD-5-like	0.042	-4.58325	0.000380712	0.0209214	yes	down	0.24	0.15	0.13	0.71	11.06	1.31	0.173333	4.36	GO:004230	MF:structural constituent of cuticle;	------	------	------	------	ENOG410YVGC;ENOG41113X7;ENOG4111EHD	S:Function unknown;	XP_035449085.1	endocuticle structural glycoprotein ABD-5-like [Spodoptera frugiperda]	sp|C0HL64|LCP81_DROME;	Larval cuticle protein 65Ag1 OS=Drosophila melanogaster OX=7227 GN=Lcp65Ag1 PE=1 SV=1;	PF00379.27	Chitin_bind_4	Insect cuticle protein
gene-LOC118266383	LOC118266383	uncharacterized LOC118266383	0.03	-5.07855	0.000189641	0.0115467	yes	down	0.34	0.52	0.31	3.86	70.91	1.6	0.39	25.4567	------	------	------	------	------	------	ENOG410Y37K;ENOG4110T67;ENOG410YUDK;ENOG410XPDV	S:Function unknown;	XP_050549277.1	uncharacterized protein LOC126910648 [Spodoptera frugiperda]	sp|P85197|CU03_LONON;	Cuticle protein 3 OS=Lonomia obliqua OX=304329 PE=1 SV=2;	PF00379.27	Chitin_bind_4	Insect cuticle protein
gene-LOC118262018	LOC118262018	uncharacterized LOC118262018	0.002	-8.71629	2.08537e-07	2.49489e-05	yes	down	0.06	0.07	0	7.02	47.03	2.49	0.0433333	18.8467	GO:004230	MF:structural constituent of cuticle;	------	------	------	------	ENOG4111EA8;ENOG410YSFI;ENOG4110SG6	S:Function unknown;	XP_035429010.2	uncharacterized protein LOC118262018 [Spodoptera frugiperda]	sp|P11734|CU08_LOCMI;	Cuticle protein 8 OS=Locusta migratoria OX=7004 PE=1 SV=1;	PF00379.27	Chitin_bind_4	Insect cuticle protein
gene-LOC118262125	LOC118262125	cuticle protein 8, transcript variant X1	0.011	-6.47238	3.51646e-07	4.00043e-05	yes	down	0.49	0.13	0.77	14.86	110.51	6.03	0.463333	43.8	GO:004230	MF:structural constituent of cuticle;	------	------	------	------	ENOG4111Y6E	S:Function unknown	XP_035429163.2	cuticle protein 8 isoform X1 [Spodoptera frugiperda]	sp|P80683|CUA3A_TENMO;	Larval cuticle protein A3A OS=Tenebrio molitor OX=7067 PE=1 SV=1;	PF00379.27	Chitin_bind_4	Insect cuticle protein
gene-LOC118263438	LOC118263438	uncharacterized LOC118263438	0.221	-2.17719	2.47656e-05	0.00192326	yes	down	1.35	3.06	1.75	4.91	16.39	7.32	2.05333	9.54	GO:0005576;GO:000806	CC:extracellular region;MF:chitin binding;	------	------	------	------	ENOG4110SQZ	S:Function unknown	XP_035431337.2	uncharacterized protein LOC118263438 [Spodoptera frugiperda]	------	------	PF01607.28	CBM_14	Chitin binding Peritrophin-A domain
gene-LOC118278119	LOC118278119	mucin-3A, transcript variant X2	0.065	-3.94387	6.69799e-08	9.04856e-06	yes	down	0.09	0.09	0.07	0.57	2.83	0.57	0.0833333	1.32333	GO:0005576;GO:000806	CC:extracellular region;MF:chitin binding;	------	------	------	------	ENOG4111P12	S:Function unknown	XP_035453088.2	mucin-3A [Spodoptera frugiperda]	sp|P0DPW5|TX11A_CORWE;	U-scoloptoxi;	PF01607.28	CBM_14	Chitin binding Peritrophin-A domain
gene-LOC118278196	LOC118278196	uncharacterized LOC118278196, transcript variant X1	0.202	-2.30684	3.39643e-07	3.89808e-05	yes	down	2.67	2.55	1.29	5.61	10.99	16.74	2.17	11.1133	------	------	------	------	------	------	ENOG41118TF	S:Function unknown	XP_035453199.2	uncharacterized protein LOC118278196 isoform X1 [Spodoptera frugiperda]	------	------	PF01607.28	CBM_14	Chitin binding Peritrophin-A domain
Unannotated
Gene ID	Gene Name	Gene Description	FC(BL/CK)	Log2FC(BL/CK)	Pvalue	Padjust	Significant	Regulate	BL_1	BL_2	BL_3	CK_1	CK_2	CK_3	BL	CK	GO ID	GO Term	KO ID	KO Name	Pathway ID	Pathway Definition	EggNOG ID	EggNOG Functional Categories	NR Hit-name	NR Description	Swiss-Prot Hit-name	Swiss-Prot Description	Pfam ID	Domain	Domain Description
gene-LOC126912477	LOC126912477	uncharacterized LOC126912477	5.22	2.38408	0.000441694	0.0234768	yes	up	3.55	5.61	21.99	1.83	2.54	1.71	10.3833	2.02667	------	------	------	------	------	------	------	------	KAF9806494.1	hypothetical protein SFRURICE_001289 [Spodoptera frugiperda]	------	------	------	------	------
gene-LOC118261925	LOC118261925	uncharacterized LOC118261925	0.177	-2.49468	3.82241e-05	0.00280073	yes	down	2.48	0.69	0.79	5.23	8.63	10.13	1.32	7.99667	------	------	------	------	------	------	ENOG410Y8H6	S:Function unknown	XP_035428862.1	uncharacterized protein LOC118261925 [Spodoptera frugiperda]	------	------	------	------	------
gene-LOC118263579	LOC118263579	uncharacterized LOC118263579	0.14	-2.83592	1.85872e-06	0.000189809	yes	down	0.72	0.43	0.52	2.2	8.29	2.04	0.556667	4.17667	------	------	------	------	------	------	ENOG410YRBN;ENOG410YX73	S:Function unknown;	XP_035431543.2	uncharacterized protein LOC118263579 [Spodoptera frugiperda]	------	------	PF16009.9	DUF4779	Domain of unknown function
gene-LOC118263875	LOC118263875	uncharacterized LOC118263875	0.112	-3.15904	2.13062e-06	0.000212553	yes	down	0.92	0.81	0.64	2.4	16.68	3.25	0.79	7.44333	------	------	------	------	------	------	ENOG410Y5R2	S:Function unknown	XP_050561588.1	uncharacterized protein LOC118263875 [Spodoptera frugiperda]	------	------	------	------	------
gene-LOC118264731	LOC118264731	uncharacterized LOC118264731	0.263	-1.92495	2.24688e-06	0.000222441	yes	down	4.7	10.59	8.16	16.33	28.07	47.3	7.81667	30.5667	------	------	------	------	------	------	ENOG411271U	S:Function unknown	XP_035433231.2	uncharacterized protein LOC118264731 [Spodoptera frugiperda]	------	------	PF16027.9	DUF4786	Domain of unknown function
gene-LOC118264934	LOC118264934	uncharacterized LOC118264934	0.067	-3.89427	6.74284e-16	2.572e-13	yes	down	0.41	0.41	0.39	3.54	9.64	5.52	0.403333	6.23333	GO:001602	CC:membrane;	------	------	------	------	ENOG410Y7PV	S:Function unknown	XP_035433498.1	uncharacterized protein LOC118264934 [Spodoptera frugiperda]	------	------	------	------	------
gene-LOC118265028	LOC118265028	uncharacterized LOC118265028	0.018	-5.80849	1.14626e-08	1.81291e-06	yes	down	1.16	0.99	0.63	19.91	131.31	13.57	0.926667	54.93	------	------	------	------	------	------	ENOG4110RA7	S:Function unknown	XP_035433616.1	uncharacterized protein LOC118265028 [Spodoptera frugiperda]	------	------	------	------	------
gene-LOC118265224	LOC118265224	uncharacterized LOC118265224	0.187	-2.41591	8.59764e-05	0.00577735	yes	down	0.8	0.96	0.4	1.62	7.42	3	0.72	4.01333	GO:001602	CC:membrane;	------	------	------	------	ENOG410XT4M	S:Function unknown	XP_050560526.1	uncharacterized protein LOC118265224 [Spodoptera frugiperda]	------	------	------	------	------
gene-LOC118266434	LOC118266434	uncharacterized LOC118266434	0.008	-6.94531	8.32392e-08	1.10156e-05	yes	down	0.16	0.1	0	1.1	26.29	5.91	0.0866667	11.1	------	------	------	------	------	------	------	------	XP_035435787.2	uncharacterized protein LOC118266434 [Spodoptera frugiperda]	------	------	------	------	------
gene-LOC118266692	LOC118266692	uncharacterized LOC118266692	0.02	-5.67212	3.89908e-05	0.00284085	yes	down	0.6	0.1	0.35	6.22	49.65	1.7	0.35	19.19	------	------	------	------	------	------	ENOG4111PWE	S:Function unknown	CAH0701816.1	unnamed protein product [Spodoptera exigua]	------	------	PF03103.21	DUF243	Domain of unknown function
gene-LOC118267101	LOC118267101	uncharacterized LOC118267101	0.002	-9.36834	1.30392e-08	2.03742e-06	yes	down	0.71	0.43	0.22	67.3	881.99	4.82	0.453333	318.037	GO:001602	CC:membrane;	------	------	------	------	ENOG41113AM;ENOG4110NNY	S:Function unknown;	XP_035436788.1	uncharacterized protein LOC118267101 [Spodoptera frugiperda]	------	------	------	------	------
gene-LOC118267218	LOC118267218	uncharacterized LOC118267218, transcript variant X1	0.351	-1.5109	2.09687e-07	2.49489e-05	yes	down	529.33	777.42	511.81	1258.15	2551.28	1541.91	606.187	1783.78	------	------	------	------	------	------	ENOG4111WPE	S:Function unknown	KAF9795669.1	hypothetical protein SFRURICE_003862 [Spodoptera frugiperda]	------	------	------	------	------
gene-LOC118267317	LOC118267317	uncharacterized LOC118267317	0.232	-2.10914	2.96992e-05	0.00221361	yes	down	32.2	34.51	34.78	49.04	124.55	48.52	33.83	74.0367	GO:0015031;GO:0032456;GO:000576	BP:protein transport;BP:endocytic recycling;CC:endosome;	------	------	------	------	ENOG4112C31;ENOG41118GB	S:Function unknown;	XP_050559270.1	uncharacterized protein LOC118267317 [Spodoptera frugiperda]	------	------	------	------	------
gene-LOC118267364	LOC118267364	uncharacterized LOC118267364	0.001	-10.1634	2.48039e-10	4.66205e-08	yes	down	0.06	0	0.07	41.34	115.99	2.58	0.0433333	53.3033	------	------	------	------	------	------	------	------	XP_035437172.2	uncharacterized protein LOC118267364 [Spodoptera frugiperda]	------	------	------	------	------
gene-LOC118267549	LOC118267549	uncharacterized LOC118267549	0.012	-6.37384	1.77526e-06	0.000183592	yes	down	0.67	0.52	1.43	14.69	205.84	7.81	0.873333	76.1133	------	------	------	------	------	------	ENOG410YTNT	S:Function unknown	XP_035437502.2	uncharacterized protein LOC118267549 [Spodoptera frugiperda]	------	------	------	------	------
gene-LOC118267577	LOC118267577	uncharacterized LOC118267577	0.008	-7.01918	3.8216e-59	4.95623e-55	yes	down	0.26	0.12	0.08	20.41	26.9	14.6	0.153333	20.6367	------	------	------	------	------	------	ENOG4111NX3	S:Function unknown	XP_050550131.1	uncharacterized protein LOC118267577 [Spodoptera frugiperda]	------	------	------	------	------
gene-LOC118267779	LOC118267779	uncharacterized LOC118267779	0.055	-4.19278	5.9613e-05	0.00409059	yes	down	1.35	2.96	3.31	20.47	114.93	8.55	2.54	47.9833	------	------	------	------	------	------	ENOG41115A0	S:Function unknown	XP_035437857.2	uncharacterized protein LOC118267779 [Spodoptera frugiperda]	------	------	------	------	------
gene-LOC118267805	LOC118267805	uncharacterized LOC118267805, transcript variant X1	0.012	-6.43962	4.00625e-05	0.00290263	yes	down	0.31	0.03	0.08	6.39	33.02	0.5	0.14	13.3033	------	------	------	------	------	------	ENOG4112AZN	S:Function unknown	XP_050550024.1	uncharacterized protein LOC118267805 isoform X1 [Spodoptera frugiperda]	------	------	------	------	------
gene-LOC118267833	LOC118267833	uncharacterized LOC118267833	0.015	-6.04049	1.13289e-28	1.63249e-25	yes	down	1.69	1.27	1.06	46.58	188.07	44.31	1.34	92.9867	------	------	------	------	------	------	ENOG410Y735	S:Function unknown	XP_035437966.2	uncharacterized protein LOC118267833 [Spodoptera frugiperda]	------	------	------	------	------
gene-LOC118268003	LOC118268003	uncharacterized LOC118268003	0.183	-2.45088	3.73383e-12	8.34896e-10	yes	down	1.04	2.1	0.9	6.04	9.09	7.51	1.34667	7.54667	GO:001602	CC:membrane;	------	------	------	------	ENOG4111UQ4	S:Function unknown	XP_035438165.2	uncharacterized protein LOC118268003 [Spodoptera frugiperda]	------	------	------	------	------
gene-LOC118268441	LOC118268441	uncharacterized LOC118268441, transcript variant X1	0.01	-6.62471	5.84445e-11	1.13129e-08	yes	down	0.96	0.96	0.83	49.9	227.52	12.63	0.916667	96.6833	------	------	------	------	------	------	ENOG410XV87	S:Function unknown	XP_035438829.2	uncharacterized protein LOC118268441 isoform X1 [Spodoptera frugiperda]	------	------	------	------	------
gene-LOC118268949	LOC118268949	uncharacterized LOC118268949	0.157	-2.67259	3.29492e-06	0.000311911	yes	down	7.69	7.31	6.15	10.81	79.74	51.45	7.05	47.3333	------	------	------	------	------	------	------	------	XP_050554432.1	uncharacterized protein LOC118268949 [Spodoptera frugiperda]	------	------	------	------	------
gene-LOC118268964	LOC118268964	uncharacterized LOC118268964	0.002	-8.72455	5.99526e-12	1.31784e-09	yes	down	0.9	0.27	0.23	92.06	519.76	19.82	0.466667	210.547	------	------	------	------	------	------	------	------	XP_035439698.2	uncharacterized protein LOC118268964 [Spodoptera frugiperda]	------	------	------	------	------
gene-LOC118269040	LOC118269040	uncharacterized LOC118269040	0.103	-3.28302	8.74869e-13	2.14079e-10	yes	down	351.12	287.85	177.15	1275.5	4789.91	2310.61	272.04	2792.01	------	------	------	------	------	------	ENOG4111PWE;ENOG4111WYB	S:Function unknown;	XP_035439809.1	uncharacterized protein LOC118269040 [Spodoptera frugiperda]	------	------	PF03103.21	DUF243	Domain of unknown function
gene-LOC118269363	LOC118269363	uncharacterized LOC118269363, transcript variant X1	0.404	-1.30803	0.000120972	0.00792366	yes	down	1.54	1.34	2.45	3.44	5.9	4.9	1.77667	4.74667	------	------	------	------	------	------	ENOG410ZNPP;ENOG4111RGC	S:Function unknown;	XP_035440324.2	uncharacterized protein LOC118269363 isoform X1 [Spodoptera frugiperda]	------	------	------	------	------
gene-LOC118269793	LOC118269793	uncharacterized LOC118269793	0.013	-6.21398	0.000510257	0.0267916	yes	down	0	0.05	0	0.21	3.71	0.2	0.0166667	1.37333	GO:001602	CC:membrane;	------	------	------	------	ENOG4110S1Y	S:Function unknown	XP_035441002.2	uncharacterized protein LOC118269793 [Spodoptera frugiperda]	------	------	------	------	------
gene-LOC118270437	LOC118270437	uncharacterized LOC118270437	0.004	-8.09351	9.44432e-16	3.49953e-13	yes	down	0.79	1.39	1.19	131.92	763.96	59.45	1.12333	318.443	GO:001602	CC:membrane;	------	------	------	------	ENOG4111P4A	S:Function unknown	KAF9408847.1	hypothetical protein HW555_011595 [Spodoptera exigua]	------	------	PF07898.17	DUF1676	Protein of unknown function
gene-LOC118270487	LOC118270487	uncharacterized LOC118270487	0.226	-2.14526	7.55184e-08	1.00969e-05	yes	down	1.69	1.72	1.49	3.45	9.62	9.61	1.63333	7.56	GO:001602	CC:membrane;	------	------	------	------	ENOG4111HX0	S:Function unknown	XP_050553819.1	uncharacterized protein LOC118270487 [Spodoptera frugiperda]	------	------	PF07898.17	DUF1676	Protein of unknown function
gene-LOC118270503	LOC118270503	uncharacterized LOC118270503	0.056	-4.16981	4.32279e-36	1.86874e-32	yes	down	5.31	4.94	3.19	52.84	114.76	85.54	4.48	84.38	GO:001602	CC:membrane;	------	------	------	------	ENOG4111KM1	S:Function unknown	XP_035441998.1	uncharacterized protein LOC118270503 [Spodoptera frugiperda]	------	------	PF07898.17	DUF1676	Protein of unknown function
gene-LOC118270511	LOC118270511	uncharacterized LOC118270511	0.014	-6.12786	4.37153e-08	6.03132e-06	yes	down	2.3	0.75	0.36	29.44	195.62	33.4	1.13667	86.1533	GO:001602	CC:membrane;	------	------	------	------	ENOG4110QG4;ENOG4110T2E;ENOG4111TF9	S:Function unknown;	KAF9799380.1	hypothetical protein SFRURICE_003077 [Spodoptera frugiperda]	------	------	PF07898.17	DUF1676	Protein of unknown function
gene-LOC118270538	LOC118270538	uncharacterized LOC118270538, transcript variant X1	0.109	-3.1986	4.71139e-17	2.35008e-14	yes	down	16.15	7.94	6.6	74.44	110.84	114.53	10.23	99.9367	GO:001602	CC:membrane;	------	------	------	------	ENOG4111NYU	S:Function unknown	XP_035442042.1	uncharacterized protein LOC118270538 isoform X1 [Spodoptera frugiperda]	------	------	PF07898.17	DUF1676	Protein of unknown function
gene-LOC118270546	LOC118270546	uncharacterized LOC118270546	0.058	-4.10846	3.09569e-16	1.25463e-13	yes	down	106.48	49.8	23.42	875.15	1009	1418.94	59.9	1101.03	GO:001602	CC:membrane;	------	------	------	------	ENOG4110QRW;ENOG4111TF9;ENOG4110T2E	S:Function unknown;	XP_035442051.1	uncharacterized protein LOC118270546 [Spodoptera frugiperda]	------	------	PF07898.17	DUF1676	Protein of unknown function
gene-LOC118270558	LOC118270558	uncharacterized LOC118270558, transcript variant X1	0.011	-6.55953	3.98795e-15	1.36104e-12	yes	down	9.63	5.6	2.22	301.73	1092.79	368.96	5.81667	587.827	GO:001602	CC:membrane;	------	------	------	------	ENOG4111CNV;ENOG4111W5G	S:Function unknown;	KAF9802726.1	hypothetical protein SFRURICE_017384 [Spodoptera frugiperda]	------	------	PF07898.17	DUF1676	Protein of unknown function
gene-LOC118270592	LOC118270592	uncharacterized LOC118270592	0.006	-7.45576	7.64094e-11	1.45729e-08	yes	down	0.76	1.37	0.61	47.14	424.52	28.51	0.913333	166.723	GO:001602	CC:membrane;	------	------	#NAME?	------	ENOG4111W5G	S:Function unknown	XP_035442116.2	uncharacterized protein LOC118270592 [Spodoptera frugiperda]	------	------	PF07898.17	DUF1676	Protein of unknown function
gene-LOC118270625	LOC118270625	uncharacterized LOC118270625, transcript variant X1	0.006	-7.49624	1.26862e-05	0.00104795	yes	down	0	0	0	2.06	2.8	0.12	0	1.66	GO:001602	CC:membrane;	------	------	------	------	ENOG4111YGT	S:Function unknown	KAF9819272.1	hypothetical protein SFRURICE_000263 [Spodoptera frugiperda]	------	------	PF07898.17	DUF1676	Protein of unknown function
gene-LOC118270675	LOC118270675	uncharacterized LOC118270675	0.108	-3.21099	0.0010411	0.0489204	yes	down	15.06	4.24	2.18	32.99	48.94	134.1	7.16	72.01	GO:001602	CC:membrane;	------	------	------	------	ENOG4112869	S:Function unknown	XP_035442304.1	uncharacterized protein LOC118270675 [Spodoptera frugiperda]	------	------	PF07898.17	DUF1676	Protein of unknown function
gene-LOC118270770	LOC118270770	uncharacterized LOC118270770, transcript variant X2	0.163	-2.61825	4.4874e-05	0.00314579	yes	down	1.86	3.24	2.41	4.78	36.16	7.99	2.50333	16.31	GO:001602	CC:membrane;	------	------	------	------	ENOG4111H7U	S:Function unknown	XP_050553839.1	uncharacterized protein LOC118270770 [Spodoptera frugiperda]	------	------	PF07898.17	DUF1676	Protein of unknown function
gene-LOC118270786	LOC118270786	uncharacterized LOC118270786	0.014	-6.13689	3.45297e-28	4.47815e-25	yes	down	20.46	10.13	3.65	718.68	1245.83	598.28	11.4133	854.263	GO:001602	CC:membrane;	------	------	------	------	ENOG4111TF9;ENOG4110T2E;ENOG4110QG4	S:Function unknown;	XP_035442456.1	uncharacterized protein LOC118270786 [Spodoptera frugiperda]	------	------	PF07898.17	DUF1676	Protein of unknown function
gene-LOC118270788	LOC118270788	uncharacterized LOC118270788	0.064	-3.96316	6.45484e-07	6.97607e-05	yes	down	38.38	15.24	7.58	160.69	389.58	474.9	20.4	341.723	GO:001602	CC:membrane;	------	------	------	------	ENOG4111TF9;ENOG4110T2E;ENOG4110QG4	S:Function unknown;	XP_022827625.1	uncharacterized protein LOC111357241 [Spodoptera litura]	------	------	PF07898.17	DUF1676	Protein of unknown function
gene-LOC118270819	LOC118270819	uncharacterized LOC118270819	0.064	-3.96903	6.87427e-19	3.87619e-16	yes	down	32.47	15.31	12.32	193.49	454.89	364.92	20.0333	337.767	GO:001602	CC:membrane;	------	------	------	------	ENOG4110T2E;ENOG4111TF9;ENOG4110QG4	S:Function unknown;	XP_035442494.1	uncharacterized protein LOC118270819 [Spodoptera frugiperda]	------	------	PF07898.17	DUF1676	Protein of unknown function
gene-LOC118270885	LOC118270885	uncharacterized LOC118270885	0.013	-6.24234	3.03733e-30	4.9239e-27	yes	down	0.29	0.06	0.09	7.2	17.38	11.86	0.146667	12.1467	------	------	------	------	------	------	ENOG4110QI2	S:Function unknown	XP_035442557.2	uncharacterized protein LOC118270885 [Spodoptera frugiperda]	------	------	------	------	------
gene-LOC118271800	LOC118271800	uncharacterized LOC118271800, transcript variant X1	0.363	-1.46139	9.56283e-06	0.00081059	yes	down	8.08	3.8	4.31	8.96	11.94	9.47	5.39667	10.1233	------	------	------	------	------	------	ENOG4111Y1P	S:Function unknown	XP_035443914.2	uncharacterized protein LOC118271800 isoform X1 [Spodoptera frugiperda]	------	------	------	------	------
gene-LOC118272061	LOC118272061	uncharacterized LOC118272061, transcript variant X1	0.208	-2.26475	3.72105e-08	5.36203e-06	yes	down	2.08	0.86	1.58	4.43	9.29	9.28	1.50667	7.66667	------	------	------	------	------	------	ENOG410Y5JB	S:Function unknown	XP_035444257.2	uncharacterized protein LOC118272061 isoform X1 [Spodoptera frugiperda]	------	------	------	------	------
gene-LOC118272384	LOC118272384	uncharacterized LOC118272384, transcript variant X1	0.106	-3.2431	2.17098e-07	2.55958e-05	yes	down	0.34	0.22	0.15	1.24	3.57	2.24	0.236667	2.35	------	------	------	------	------	------	ENOG4111ZCF	S:Function unknown	XP_035444731.1	uncharacterized protein LOC118272384 isoform X1 [Spodoptera frugiperda]	------	------	------	------	------
gene-LOC118273067	LOC118273067	uncharacterized protein DDB_G0290587	0.141	-2.82653	1.04041e-18	5.62209e-16	yes	down	19.22	17.68	13.22	70.07	145.24	157.31	16.7067	124.207	GO:001602	CC:membrane;	------	------	------	------	ENOG4111JSP	S:Function unknown	XP_035445726.1	uncharacterized protein DDB_G0290587 [Spodoptera frugiperda]	------	------	PF15998.9	DUF4773	Domain of unknown function
gene-LOC118273134	LOC118273134	uncharacterized LOC118273134	0.017	-5.87175	8.71794e-17	4.00944e-14	yes	down	0.62	0.34	0.15	15.74	58.5	27	0.37	33.7467	------	------	------	------	------	------	ENOG4111JSP;ENOG410YQPJ	S:Function unknown;	XP_035445829.2	uncharacterized protein LOC118273134 [Spodoptera frugiperda]	------	------	PF15998.9	DUF4773	Domain of unknown function
gene-LOC118273355	LOC118273355	uncharacterized LOC118273355	0.072	-3.80332	8.96553e-17	4.00944e-14	yes	down	9.49	4.44	3.03	58.24	115.39	78.17	5.65333	83.9333	------	------	------	------	------	------	ENOG41120B2	S:Function unknown	XP_035446159.2	uncharacterized protein LOC118273355 [Spodoptera frugiperda]	------	------	PF15998.9	DUF4773	Domain of unknown function
gene-LOC118275096	LOC118275096	uncharacterized LOC118275096, transcript variant X1	0.11	-3.18205	1.14486e-16	4.94922e-14	yes	down	0.23	0.27	0.31	1.66	2.6	3.33	0.27	2.53	------	------	------	------	------	------	ENOG4111GMR	S:Function unknown	XP_035448849.2	uncharacterized protein LOC118275096 isoform X1 [Spodoptera frugiperda]	------	------	------	------	------
gene-LOC118275335	LOC118275335	uncharacterized protein C14orf119, transcript variant X1	0.227	-2.13684	1.29801e-32	2.40484e-29	yes	down	3.93	4.11	4.44	15.26	22.48	19.17	4.16	18.97	------	------	------	------	------	------	ENOG4111WNE	S:Function unknown	XP_035449131.2	uncharacterized protein C14orf119 homolog isoform X1 [Spodoptera frugiperda]	sp|Q9NWQ9|CN119_HUMAN;	Uncharacterized protein C14orf119 OS=Homo sapiens OX=9606 GN=C14orf119 PE=1 SV=1;	PF14969.10	DUF4508	Domain of unknown function
gene-LOC118275417	LOC118275417	uncharacterized LOC118275417	0.037	-4.75134	8.58275e-08	1.12434e-05	yes	down	65.35	50.42	11.62	622.7	2382.05	639.36	42.4633	1214.7	------	------	------	------	------	------	ENOG410YUJT;ENOG410YSGZ	S:Function unknown;	KAJ8723673.1	hypothetical protein PYW07_007653 [Mythimna separata]	------	------	------	------	------
gene-LOC118276079	LOC118276079	uncharacterized LOC118276079	0.005	-7.53761	1.24187e-09	2.26842e-07	yes	down	0.48	0.57	0.1	32.92	179.82	10.65	0.383333	74.4633	GO:001602	CC:membrane;	------	------	------	------	COG0164;ENOG410Z6CY	L:Replication, recombination and repair;S:Function unknown	KAF9800449.1	hypothetical protein SFRURICE_013001, partial [Spodoptera frugiperda]	------	------	------	------	------
gene-LOC118276408	LOC118276408	uncharacterized LOC118276408	0.034	-4.89065	7.78548e-05	0.00525885	yes	down	0.07	0.09	0.11	0.68	7.64	0.2	0.09	2.84	------	------	------	------	------	------	ENOG4110RZ5	S:Function unknown	XP_035450600.2	uncharacterized protein LOC118276408 [Spodoptera frugiperda]	------	------	------	------	------
gene-LOC118276971	LOC118276971	uncharacterized LOC118276971	0.01	-6.58434	1.6914e-09	3.04663e-07	yes	down	0.02	0.03	0.01	1.2	4.27	0.22	0.02	1.89667	------	------	------	------	------	------	ENOG410Y20T	S:Function unknown	XP_050555644.1	uncharacterized protein LOC118276971 [Spodoptera frugiperda]	------	------	------	------	------
gene-LOC118277147	LOC118277147	uncharacterized LOC118277147	0.185	-2.43356	1.48048e-07	1.86411e-05	yes	down	23.07	25.25	19.04	85.8	177.17	133.01	22.4533	131.993	------	------	------	------	------	------	------	------	KAF9810746.1	hypothetical protein SFRURICE_000803 [Spodoptera frugiperda]	------	------	------	------	------
gene-LOC118277989	LOC118277989	uncharacterized LOC118277989	0.074	-3.76243	5.40537e-06	0.000480152	yes	down	0.02	0.15	0.2	0.84	3.41	0.93	0.123333	1.72667	------	------	------	------	------	------	ENOG4112B3Q	S:Function unknown	XP_050556100.1	uncharacterized protein LOC118277989 [Spodoptera frugiperda]	------	------	------	------	------
gene-LOC118278259	LOC118278259	uncharacterized LOC118278259	0.084	-3.57569	5.23789e-33	1.13217e-29	yes	down	3.24	2.91	2.29	27.28	31.5	45.97	2.81333	34.9167	GO:003141	CC:NatC complex;	------	------	------	------	ENOG4111JSP;ENOG410YQ90;ENOG410YQPJ	S:Function unknown;	KAF9798150.1	hypothetical protein SFRURICE_016540 [Spodoptera frugiperda]	------	------	PF15998.9	DUF4773	Domain of unknown function
gene-LOC118278944	LOC118278944	uncharacterized LOC118278944	0.003	-8.37313	2.32861e-07	2.72069e-05	yes	down	0.02	0	0	0.7	6.3	0.23	0.00666667	2.41	GO:001602	CC:membrane;	------	------	------	------	ENOG41125RJ	S:Function unknown	XP_035454295.2	uncharacterized protein LOC118278944 [Spodoptera frugiperda]	------	------	------	------	------
gene-LOC118279282	LOC118279282	uncharacterized LOC118279282	0.009	-6.78548	1.69865e-11	3.4968e-09	yes	down	1.3	1.67	0.55	51.96	313.74	41.23	1.17333	135.643	------	------	------	------	------	------	ENOG4111AZE;ENOG410YSGZ	S:Function unknown;	XP_035454820.2	uncharacterized protein LOC118279282 [Spodoptera frugiperda]	------	------	------	------	------
gene-LOC118279384	LOC118279384	uncharacterized LOC118279384	0.021	-5.56568	1.92519e-09	3.42024e-07	yes	down	21.22	12.54	9.53	356.67	1609.58	244.42	14.43	736.89	------	------	------	------	------	------	ENOG410YSGZ	S:Function unknown	KAH9634393.1	hypothetical protein HF086_000219, partial [Spodoptera exigua]	------	------	------	------	------
gene-LOC118279973	LOC118279973	uncharacterized LOC118279973, transcript variant X1	0.214	-2.22519	1.10305e-05	0.000922936	yes	down	2.95	1.56	0.94	3.21	5.08	13.07	1.81667	7.12	GO:001602	CC:membrane;	------	------	------	------	ENOG410XPJ3	S:Function unknown	XP_050558523.1	uncharacterized protein LOC118279973 isoform X1 [Spodoptera frugiperda]	------	------	------	------	------
gene-LOC118280039	LOC118280039	uncharacterized LOC118280039	0.134	-2.89818	3.86004e-08	5.50119e-06	yes	down	28.81	16.42	9.08	71.09	138.33	223.74	18.1033	144.387	GO:001602	CC:membrane;	------	------	------	------	ENOG4110SC2;ENOG410XXKI	S:Function unknown;	XP_050558488.1	uncharacterized protein LOC118280039 [Spodoptera frugiperda]	------	------	------	------	------
gene-LOC118280580	LOC118280580	uncharacterized LOC118280580	0.154	-2.7005	3.20649e-08	4.67247e-06	yes	down	0.78	0.29	0.49	2.11	4.12	4.51	0.52	3.58	------	------	------	------	------	------	ENOG4110SBD	S:Function unknown	XP_035456581.1	uncharacterized protein LOC118280580 [Spodoptera frugiperda]	------	------	------	------	------
gene-LOC118281890	LOC118281890	uncharacterized LOC118281890, transcript variant X1	0.034	-4.87822	0.000357984	0.0200116	yes	down	0.75	0.67	0.8	5.48	70.51	1.47	0.74	25.82	------	------	------	------	------	------	ENOG41120R5	S:Function unknown	XP_035458554.2	uncharacterized protein LOC118281890 isoform X1 [Spodoptera frugiperda]	------	------	------	------	------
gene-LOC118281918	LOC118281918	uncharacterized LOC118281918	0.029	-5.11281	7.2126e-17	3.46445e-14	yes	down	0.03	0.31	0.03	3.65	4.78	4.29	0.123333	4.24	GO:001602	CC:membrane;	------	------	------	------	ENOG410Y427	S:Function unknown	XP_050550113.1	uncharacterized protein LOC118281918 [Spodoptera frugiperda]	------	------	------	------	------
gene-LOC126911286	LOC126911286	uncharacterized LOC126911286	0.005	-7.61502	5.04719e-13	1.42298e-10	yes	down	3.1	1.43	1.9	222.54	1059.94	59.38	2.14333	447.287	------	------	------	------	------	------	ENOG4110TA6	S:Function unknown	XP_050553521.1	uncharacterized protein LOC126911286 [Spodoptera frugiperda]	------	------	------	------	------
gene-LOC126911375	LOC126911375	uncharacterized LOC126911375	0.352	-1.50674	0.000660156	0.0329291	yes	down	6.4	9.77	7.55	11.23	34.25	24.27	7.90667	23.25	------	------	------	------	------	------	ENOG41127DG	S:Function unknown	XP_050554239.1	uncharacterized protein LOC126911375 [Spodoptera frugiperda]	------	------	------	------	------
gene-LOC126911416	LOC126911416	uncharacterized LOC126911416	0.015	-6.07983	1.83795e-07	2.2421e-05	yes	down	0.16	0	0	1.32	4.84	8.01	0.0533333	4.72333	------	------	------	------	------	------	------	------	------	------	------	------	------	------	------
gene-LOC126912396	LOC126912396	uncharacterized LOC126912396	0.018	-5.77566	5.85618e-07	6.54731e-05	yes	down	1.38	1.04	1.12	16.58	178.6	10.51	1.18	68.5633	------	------	------	------	------	------	ENOG4110774;ENOG410ZJ17	S:Function unknown;	KAF9421684.1	hypothetical protein HW555_002365, partial [Spodoptera exigua]	------	------	PF16086.9	DUF4816	Domain of unknown function
gene-LOC126912919	LOC126912919	uncharacterized LOC126912919	0.239	-2.06293	0.000509076	0.0267916	yes	down	4.75	3.38	2.67	4.55	34.05	11.41	3.6	16.67	------	------	------	------	------	------	ENOG41128DE	S:Function unknown	XP_050563319.1	uncharacterized protein LOC126912919 [Spodoptera frugiperda]	------	------	------	------	------
NL vs CK
Gene ID	Gene Name	Gene Description	FC(BL/CK)	Log2FC(BL/CK)	Pvalue	Padjust	Significant	Regulate	BL_1	BL_2	BL_3	CK_1	CK_2	CK_3	BL	CK	GO ID	GO Term	KO ID	KO Name	Pathway ID	Pathway Definition	EggNOG ID	EggNOG Functional Categories	NR Hit-name	NR Description	Swiss-Prot Hit-name	Swiss-Prot Description	Pfam ID	Domain	Domain Description
Stress response/resistance
gene-LOC118263350	LOC118263350	cytochrome P450 4g15-like	2.911	1.54147	0.00128478	0.0406326	yes	up	17.95	6.31	10.58	4.27	4.01	4.14	11.6133	4.14	GO:0016020;GO:0005506;GO:0016705;GO:0004497;GO:002003	CC:membrane;MF:iron ion binding;MF:oxidoreductase activity, acting on paired donors, with incorporation or reduction of molecular oxygen;MF:monooxygenase activity;MF:heme binding;	------	------	------	------	COG2124	Q:Secondary metabolites biosynthesis, transport and catabolism	KAF9805062.1	hypothetical protein SFRURICE_010245, partial [Spodoptera frugiperda]	sp|Q9VYY4|C4G15_DROME;	Cytochrome P450 4g15 OS=Drosophila melanogaster OX=7227 GN=Cyp4g15 PE=2 SV=1;	PF00067.26	p450	Cytochrome P450
gene-LOC118265573	LOC118265573	DNA translocase FtsK, transcript variant X1	4.019	2.00684	0.000310682	0.0153985	yes	up	51.38	19.84	80.36	10.08	18.32	9.62	50.5267	12.6733	GO:004230	MF:structural constituent of cuticle;	------	------	------	------	ENOG4111QXK	S:Function unknown	XP_050561876.1	DNA translocase FtsK isoform X1 [Spodoptera frugiperda]	sp|Q8T4J9|CU27_MANSE;	Pupal cuticle protein 27 OS=Manduca sexta OX=7130 GN=PCP27 PE=1 SV=1;	PF00379.27	Chitin_bind_4	Insect cuticle protein
gene-LOC118270763	LOC118270763	cytochrome P450 4c21-like	4.436	2.14913	0.00125853	0.0401662	yes	up	1.48	2.11	1.64	0.14	0.81	0.2	1.74333	0.383333	GO:0003958;GO:0005506;GO:0016705;GO:0004497;GO:002003	MF:NADPH-hemoprotein reductase activity;MF:iron ion binding;MF:oxidoreductase activity, acting on paired donors, with incorporation or reduction of molecular oxygen;MF:monooxygenase activity;MF:heme binding;	------	------	------	------	COG2124	Q:Secondary metabolites biosynthesis, transport and catabolism	XP_035442424.2	cytochrome P450 4c21-like [Spodoptera frugiperda]	sp|Q964T1|CP4CU_BLAGE;	Cytochrome P450 4c21 OS=Blattella germanica OX=6973 GN=CYP4C21 PE=2 SV=1;	PF00067.26	p450	Cytochrome P450
gene-LOC118274796	LOC118274796	alpha-tocopherol transfer protein-like	4.688	2.2289	0.000169005	0.0100218	yes	up	5.72	2.96	12.23	1.42	6.6	1.17	6.97	3.06333	------	------	------	------	------	------	ENOG410XRSQ	S:Function unknown	XP_050552874.1	alpha-tocopherol transfer protein-like [Spodoptera frugiperda]	sp|Q9BTX7|TTPAL_HUMAN;	Alpha-tocopherol transfer protein-like OS=Homo sapiens OX=9606 GN=TTPAL PE=1 SV=2;	PF00650.24;PF13716.10	CRAL_TRIO;CRAL_TRIO_2	CRAL/TRIO domain;Divergent CRAL/TRIO domain
gene-LOC126910829	LOC126910829	uncharacterized LOC126910829	2.068	1.04813	0.00183374	0.0499256	yes	up	16.78	10.46	20.45	6.88	7.88	8.32	15.8967	7.69333	GO:0140575;GO:001602	old GO;CC:membrane;	K08371	CYB561D2	------	------	ENOG410YSR0	S:Function unknown	XP_050550603.1	uncharacterized protein LOC126910829 [Spodoptera frugiperda]	------	------	PF03188.20	Cytochrom_B561	Eukaryotic cytochrome b561
gene-LOC126910855	LOC126910855	glycine-rich protein-like	10.92	3.44892	2.03987e-05	0.00196345	yes	up	124.58	976.11	375.98	8.83	42.16	68.97	492.223	39.9867	------	------	------	------	------	------	------	------	XP_050550726.1	glycine-rich protein-like [Spodoptera frugiperda]	------	------	------	------	------
gene-LOC118264307	LOC118264307	sulfotransferase 1 family member D1-like	0.468	-1.09634	0.000388939	0.0181911	yes	down	1.46	2.12	2.91	4.37	4.9	4.31	2.16333	4.52667	GO:0016020;GO:000814	CC:membrane;MF:sulfotransferase activity;	------	------	------	------	ENOG4111H56	S:Function unknown	XP_035432672.2	sulfotransferase 1 family member D1-like [Spodoptera frugiperda]	sp|A0A173GP47|LST_PHOPY;	Luciferin sulfotransferase OS=Photinus pyralis OX=7054 GN=LST PE=1 SV=1;	PF00685.31;PF13469.10	Sulfotransfer_1;Sulfotransfer_3	Sulfotransferase domain;Sulfotransferase family
gene-LOC118268104	LOC118268104	cytochrome b5-related protein	0.427	-1.22775	0.00165856	0.0466752	yes	down	113.26	54.63	87.74	244.23	167.64	190.44	85.21	200.77	------	------	------	------	------	------	ENOG410XVSZ	I:Lipid transport and metabolism	XP_035438267.1	cytochrome b5-related protein [Spodoptera frugiperda]	sp|P19967|CYB5R_DROME;	Cytochrome b5-related protein OS=Drosophila melanogaster OX=7227 GN=Cyt-b5-r PE=2 SV=2;	PF00487.28;PF00173.32	FA_desaturase;Cyt-b5	Fatty acid desaturase;Cytochrome b5-like Heme/Steroid binding domain
gene-LOC118268549	LOC118268549	cytochrome P450 6B5-like	0.203	-2.30299	0.000216131	0.0117178	yes	down	0.14	0.17	0.38	1.08	0.7	1.66	0.23	1.14667	GO:0016020;GO:0005506;GO:0016705;GO:0004497;GO:002003	CC:membrane;MF:iron ion binding;MF:oxidoreductase activity, acting on paired donors, with incorporation or reduction of molecular oxygen;MF:monooxygenase activity;MF:heme binding;	K14999	CYP6	------	------	COG2124	Q:Secondary metabolites biosynthesis, transport and catabolism	XP_035438979.2	cytochrome P450 6B5-like [Spodoptera frugiperda]	sp|Q964R0|CP6K1_BLAGE;	Cytochrome P450 6k1 OS=Blattella germanica OX=6973 GN=CYP6K1 PE=2 SV=1;	PF00067.26	p450	Cytochrome P450
gene-LOC118269650	LOC118269650	uncharacterized LOC118269650, transcript variant X1	0.343	-1.54162	0.00163892	0.0464175	yes	down	8.7	21.68	13.89	295.09	45.18	171.55	14.7567	170.607	------	------	------	------	------	------	ENOG4111CG1;COG4886;ENOG4111I69;ENOG4110YU0;ENOG4111VAU	S:Function unknown;O:Posttranslational modification, protein turnover, chaperones;O:Posttranslational modification, protein turnover, chaperones;O:Posttranslational modification, protein turnover, chaperones	XP_050562835.1	uncharacterized protein LOC118269650 isoform X1 [Spodoptera frugiperda]	sp|O18598|GST1_BLAGE;	Glutathione S-transferase OS=Blattella germanica OX=6973 PE=1 SV=3;	PF02798.24;PF00630.23;PF13417.10;PF13409.10	GST_N;Filamin;GST_N_3;GST_N_2	Glutathione S-transferase, N-terminal domain;Filamin/ABP280 repeat;Glutathione S-transferase, N-terminal domain;Glutathione S-transferase, N-terminal domain
gene-LOC118274094	LOC118274094	cytochrome P450 6B6-like	0.41	-1.28527	1.58992e-08	8.44756e-06	yes	down	5.23	6.77	5.1	15.95	11.97	12.82	5.7	13.58	GO:0016020;GO:0005506;GO:0016705;GO:0004497;GO:002003	CC:membrane;MF:iron ion binding;MF:oxidoreductase activity, acting on paired donors, with incorporation or reduction of molecular oxygen;MF:monooxygenase activity;MF:heme binding;	K14999	CYP6	------	------	COG2124	Q:Secondary metabolites biosynthesis, transport and catabolism	XP_035447350.2	cytochrome P450 6B6-like [Spodoptera frugiperda]	sp|Q95031|CP6B6_HELAM;	Cytochrome P450 6B6 OS=Helicoverpa armigera OX=29058 GN=CYP6B6 PE=2 SV=1;	PF00067.26	p450	Cytochrome P450
gene-LOC118276214	LOC118276214	delta-1-pyrroline-5-carboxylate synthase, transcript variant X1	0.467	-1.09955	5.3255e-08	2.21058e-05	yes	down	45.11	38.94	48.88	98.46	87.02	100.39	44.31	95.29	GO:0016310;GO:0055129;GO:0005739;GO:0004349;GO:0004350;GO:000552	BP:phosphorylation;BP:L-proline biosynthetic process;CC:mitochondrion;MF:glutamate 5-kinase activity;MF:glutamate-5-semialdehyde dehydrogenase activity;MF:ATP binding;	K12657	ALDH18A1, P5CS	map00330	Arginine and proline metabolism	COG0263	E:Amino acid transport and metabolism	XP_035450343.2	delta-1-pyrroline-5-carboxylate synthase isoform X1 [Spodoptera frugiperda]	sp|Q9Z110|P5CS_MOUSE;	Delta-1-pyrroline-5-carboxylate synthase OS=Mus musculus OX=10090 GN=Aldh18a1 PE=1 SV=2;	PF00696.32;PF00171.26	AA_kinase;Aldedh	Amino acid kinase family;Aldehyde dehydrogenase family
gene-LOC118279827	LOC118279827	aldo-keto reductase AKR2E4-like, transcript variant X1	0.464	-1.10663	3.25884e-06	0.000527892	yes	down	43.29	48.76	40.2	107.83	72.23	99.19	44.0833	93.0833	GO:001649	MF:oxidoreductase activity;	------	------	------	------	COG0656	S:Function unknown	XP_050558718.1	aldo-keto reductase AKR2E4-like isoform X1 [Spodoptera frugiperda]	sp|H9JTG9|AK2E4_BOMMO;	Aldo-keto reductase AKR2E4 OS=Bombyx mori OX=7091 GN=akr2e PE=1 SV=1;	PF00248.25	Aldo_ket_red	Aldo/keto reductase family
gene-LOC118279835	LOC118279835	cytochrome P450 6B7-like	0.432	-1.21163	5.27179e-05	0.0041435	yes	down	21.04	13.61	14	33.16	39.58	41.42	16.2167	38.0533	GO:0016020;GO:0005506;GO:0016705;GO:0004497;GO:002003	CC:membrane;MF:iron ion binding;MF:oxidoreductase activity, acting on paired donors, with incorporation or reduction of molecular oxygen;MF:monooxygenase activity;MF:heme binding;	K14999	CYP6	------	------	COG2124	Q:Secondary metabolites biosynthesis, transport and catabolism	XP_035455539.2	cytochrome P450 6B7-like [Spodoptera frugiperda]	sp|O61387|CP6B7_HELAM;	Cytochrome P450 6B7 OS=Helicoverpa armigera OX=29058 GN=CYP6B7 PE=2 SV=1;	PF00067.26	p450	Cytochrome P450
gene-LOC118282275	LOC118282275	lambda-crystallin homolog	0.479	-1.06044	2.57041e-07	7.94018e-05	yes	down	230.52	223.75	242.41	549.94	467.34	410.51	232.227	475.93	GO:0006631;GO:0016616;GO:007040	BP:fatty acid metabolic process;MF:oxidoreductase activity, acting on the CH-OH group of donors, NAD or NADP as acceptor;MF:NAD+ binding;	K13247	CRYL1	map00040	Pentose and glucuronate interconversions	COG1250	I:Lipid transport and metabolism	XP_035459160.2	lambda-crystallin homolog [Spodoptera frugiperda]	sp|Q99KP3|CRYL1_MOUSE;	Lambda-crystallin homolog OS=Mus musculus OX=10090 GN=Cryl1 PE=1 SV=3;	PF02737.22;PF00725.26;PF02826.23;PF03721.18;PF03446.19;PF00070.31	3HCDH_N;3HCDH;2-Hacid_dh_C;UDPG_MGDP_dh_N;NAD_binding_2;Pyr_redox	3-hydroxyacyl-CoA dehydrogenase, NAD binding domain;3-hydroxyacyl-CoA dehydrogenase, C-terminal domain;D-isomer specific 2-hydroxyacid dehydrogenase, NAD binding domain;UDP-glucose/GDP-mannose dehydrogenase family, NAD binding domain;NAD binding domain of 6-phosphogluconate dehydrogenase;Pyridine nucleotide-disulphide oxidoreductase
gene-LOC126911925	LOC126911925	peroxidase-like	0.414	-1.2724	4.83132e-10	4.2783e-07	yes	down	32.92	28.58	37.09	85.84	76.74	81.67	32.8633	81.4167	GO:0006979;GO:0046872;GO:0004601;GO:002003	BP:response to oxidative stress;MF:metal ion binding;MF:peroxidase activity;MF:heme binding;	------	------	------	------	ENOG410XPZ3	S:Function unknown	XP_050557135.1	peroxidase-like [Spodoptera frugiperda]	sp|Q01603|PERO_DROME;	Peroxidase OS=Drosophila melanogaster OX=7227 GN=Pxd PE=2 SV=2;	PF03098.19	An_peroxidase	Animal haem peroxidase
gene-LOC118264688	LOC118264688	aldo-keto reductase family 1 member B1	0.382	-1.38659	9.38248e-06	0.00114337	yes	down	74.97	56.2	65.99	211.67	127.59	169.8	65.72	169.687	GO:001649	MF:oxidoreductase activity;	K00011	AKR1B	map00051;map00040;map00561;map00790;map00052	Fructose and mannose metabolism;Pentose and glucuronate interconversions;Glycerolipid metabolism;Folate biosynthesis;Galactose metabolism	COG0656	S:Function unknown	XP_035433173.1	aldo-keto reductase family 1 member B1 [Spodoptera frugiperda]	sp|P07943|ALDR_RAT;	Aldo-keto reductase family 1 member B1 OS=Rattus norvegicus OX=10116 GN=Akr1b1 PE=1 SV=3;	PF00248.25	Aldo_ket_red	Aldo/keto reductase family
Sensory perception
gene-LOC118280690	LOC118280690	gamma-aminobutyric acid type B receptor subunit 2, transcript variant X1	4.064	2.02285	0.00158961	0.0456043	yes	up	0.18	0.2	19.84	0.51	0.03	0.04	6.74	0.193333	GO:0016020;GO:000496	CC:membrane;MF:G-protein coupled GABA receptor activity;	K04615	GABBR	map04024;map04727;map04080;map04929;map04742;map04915;map05032	cAMP signaling pathway;GABAergic synapse;Neuroactive ligand-receptor interaction;GnRH secretion;Taste transduction;Estrogen signaling pathway;Morphine addiction	ENOG410XNN1	S:Function unknown	XP_035456879.2	gamma-aminobutyric acid type B receptor subunit 2 isoform X1 [Spodoptera frugiperda]	sp|O75899|GABR2_HUMAN;	Gamma-aminobutyric acid type B receptor subunit 2 OS=Homo sapiens OX=9606 GN=GABBR2 PE=1 SV=1;	PF00003.26;PF01094.32;PF13458.10	7tm_3;ANF_receptor;Peripla_BP_6	7 transmembrane sweet-taste receptor of 3 GCPR;Receptor family ligand binding region;Periplasmic binding protein
gene-LOC118276074	LOC118276074	glutamate receptor ionotropic, kainate 2, transcript variant X1	8.14	3.02504	0.00036442	0.0172263	yes	up	0.3	1.28	0.2	0.09	0.05	0.07	0.593333	0.07	GO:0045211;GO:000497	CC:postsynaptic membrane;MF:ionotropic glutamate receptor activity;	K05313	GRIN	------	------	ENOG410XPSH;ENOG410XQQV	U:Intracellular trafficking, secretion, and vesicular transport;S:Function unknown	XP_022827829.1	glutamate receptor ionotropic, kainate 2 isoform X5 [Spodoptera litura]	sp|P39087|GRIK2_MOUSE;	Glutamate receptor ionotropic, kainate 2 OS=Mus musculus OX=10090 GN=Grik2 PE=1 SV=4;	PF01094.32;PF00060.30;PF10613.13;PF00497.24;PF13458.10	ANF_receptor;Lig_chan;Lig_chan-Glu_bd;SBP_bac_3;Peripla_BP_6	Receptor family ligand binding region;Ligand-gated ion channel;Ligated ion channel L-glutamate- and glycine-binding site;Bacterial extracellular solute-binding proteins, family 3;Periplasmic binding protein
gene-LOC118276000	LOC118276000	circadian clock-controlled protein daywake	3.394	1.76314	8.71417e-07	0.000207184	yes	up	28.04	17.84	20.89	7.5	7.16	4.91	22.2567	6.52333	------	------	------	------	------	------	ENOG4110QH9;ENOG41119GI;ENOG41114TE;ENOG4110RJ7;ENOG410YTKH;ENOG4111E83	S:Function unknown;	XP_035450020.2	circadian clock-controlled protein daywake [Spodoptera frugiperda]	sp|Q24764|CCCP_DROYA;	Circadian clock-controlled protein daywake OS=Drosophila yakuba OX=7245 GN=dyw PE=3 SV=1;	PF06585.15	JHBP	Haemolymph juvenile hormone binding protein
gene-LOC118276300	LOC118276300	protein takeout-like	2.441	1.28757	0.000224811	0.0119979	yes	up	35.33	25.06	52.34	13.5	17.94	14.24	37.5767	15.2267	------	------	------	------	------	------	ENOG4111E83;ENOG410ZNC7;ENOG4110RSP;ENOG410ZN7P;ENOG4110RJ7;ENOG41119GI;ENOG410YTKH	S:Function unknown;	XP_050563297.1	protein takeout-like [Spodoptera frugiperda]	sp|Q9VBV3|TAKT_DROME;	Protein takeout OS=Drosophila melanogaster OX=7227 GN=to PE=2 SV=1;	PF06585.15	JHBP	Haemolymph juvenile hormone binding protein
gene-LOC118276624	LOC118276624	opsin-1-like	2.114	1.07979	6.84745e-05	0.00508126	yes	up	2.33	3.89	3.24	1.54	1.32	1.49	3.15333	1.45	GO:0007601;GO:0007602;GO:0016020;GO:0004930;GO:000988	BP:visual perception;BP:phototransduction;CC:membrane;MF:G-protein coupled receptor activity;MF:photoreceptor activity;	K04255	OPN4, Rh2_7	------	------	ENOG410XRW9	U:Intracellular trafficking, secretion, and vesicular transport	XP_035450878.1	opsin-1-like [Spodoptera frugiperda]	sp|O02464|OPS1_MANSE;	Opsin-1 OS=Manduca sexta OX=7130 GN=OP1 PE=1 SV=2;	PF00001.25;PF10320.13	7tm_1;7TM_GPCR_Srsx	7 transmembrane receptor;Serpentine type 7TM GPCR chemoreceptor Srsx
gene-LOC118263443	LOC118263443	tyrosine 3-monooxygenase	2.5	1.32217	1.7124e-05	0.00177701	yes	up	29.73	22	43.13	11.47	13.76	12.63	31.62	12.62	GO:0042423;GO:0009072;GO:0030424;GO:0004511;GO:000550	BP:catecholamine biosynthetic process;BP:aromatic amino acid family metabolic process;CC:axon;MF:tyrosine 3-monooxygenase activity;MF:iron ion binding;	K00501	TH	map00350;map05012;map00790;map04728;map05034;map05030;map05031;map04917	Tyrosine metabolism;Parkinson disease;Folate biosynthesis;Dopaminergic synapse;Alcoholism;Cocaine addiction;Amphetamine addiction;Prolactin signaling pathway	COG3186	E:Amino acid transport and metabolism	XP_035431345.1	tyrosine 3-monooxygenase [Spodoptera frugiperda]	sp|P18459|TY3H_DROME;	Tyrosine 3-monooxygenase OS=Drosophila melanogaster OX=7227 GN=ple PE=2 SV=2;	PF00351.25	Biopterin_H	Biopterin-dependent aromatic amino acid hydroxylase
gene-LOC118265812	LOC118265812	excitatory amino acid transporter 3	2.183	1.12624	1.78403e-05	0.00182286	yes	up	4.07	3.09	4.53	1.6	1.96	1.78	3.89667	1.78	GO:1902475;GO:0016020;GO:001529	BP:L-alpha-amino acid transmembrane transport;CC:membrane;MF:symporter activity;	------	------	------	------	COG1301	C:Energy production and conversion	XP_035434917.1	excitatory amino acid transporter 3 [Spodoptera frugiperda]	sp|P51906|EAA3_MOUSE;	Excitatory amino acid transporter 3 OS=Mus musculus OX=10090 GN=Slc1a1 PE=1 SV=2;	PF00375.22	SDF	Sodiu
gene-LOC118262459	LOC118262459	short transient receptor potential channel 4-like	0.12	-3.06167	0.000280484	0.0141596	yes	down	0.09	0.16	0.02	1.1	0.67	0.33	0.09	0.7	GO:0050896;GO:0034703;GO:0005549;GO:0004984;GO:000526	BP:response to stimulus;CC:cation channel complex;MF:odorant binding;MF:olfactory receptor activity;MF:calcium channel activity;	K04968;K04967	TRPC5;TRPC4	map04929;map04745;map04360	GnRH secretion;Phototransduction - fly;Axon guidance	ENOG410XQ0Y	U:Intracellular trafficking, secretion, and vesicular transport	XP_035429718.2	short transient receptor potential channel 4-like [Spodoptera frugiperda]	sp|P79100|TRPC4_BOVIN;	Short transient receptor potential channel 4 OS=Bos taurus OX=9913 GN=TRPC4 PE=2 SV=2;	PF00520.35;PF08344.15;PF12796.11;PF00023.34;PF13637.10	Ion_trans;TRP_2;Ank_2;Ank;Ank_4	Ion transport protein;Transient receptor ion channel II;Ankyrin repeats;Ankyrin repeat;Ankyrin repeats
gene-LOC118267603	LOC118267603	synaptic vesicle glycoprotein 2B	0.458	-1.1257	0.000471906	0.0206337	yes	down	6.36	5.3	3.73	12.52	9.68	11.19	5.13	11.13	GO:0016020;GO:002285	CC:membrane;MF:transmembrane transporter activity;	------	------	------	------	COG0477;ENOG410YD9D	G:Carbohydrate transport and metabolism;	XP_050550118.1	synaptic vesicle glycoprotein 2B [Spodoptera frugiperda]	sp|Q69ZS6|SV2C_MOUSE;	Synaptic vesicle glycoprotein 2C OS=Mus musculus OX=10090 GN=Sv2c PE=1 SV=2;	PF07690.20;PF00083.28	MFS_1;Sugar_tr	Major Facilitator Superfamily;Sugar
gene-LOC118273999	LOC118273999	protein sidekick-1, transcript variant X1	0.488	-1.03509	0.000131626	0.00825095	yes	down	19.05	35.67	19.88	33.89	47.64	50.19	24.8667	43.9067	------	------	------	------	------	------	ENOG410YC6X;ENOG410XPX0;ENOG410YIEY	S:Function unknown;	XP_022824727.1	protein sidekick-1-like isoform X1 [Spodoptera litura]	------	------	PF13927.10;PF00047.29;PF07679.20;PF07686.21;PF13895.10	Ig_3;ig;I-set;V-set;Ig_2	Immunoglobulin domain;Immunoglobulin domain;Immunoglobulin I-set domain;Immunoglobulin V-set domain;Immunoglobulin domain
gene-LOC118277865	LOC118277865	glutamate-gated chloride channel, transcript variant X1	0.494	-1.01634	0.00131109	0.0410273	yes	down	0.87	0.92	0.6	1.34	2.39	1.62	0.796667	1.78333	------	------	K05273	GRGLCN	------	------	ENOG410XPWH	U:Intracellular trafficking, secretion, and vesicular transport	XP_035452745.1	glutamate-gated chloride channel isoform X1 [Spodoptera frugiperda]	sp|Q94900|GLUCL_DROME;	Glutamate-gated chloride channel OS=Drosophila melanogaster OX=7227 GN=GluClalpha PE=1 SV=2;	PF02931.27;PF02932.20	Neur_chan_LBD;Neur_chan_memb	Neurotransmitter-gated ion-channel ligand binding domain;Neurotransmitter-gated ion-channel transmembrane region
Metabolism
gene-LOC118268627	LOC118268627	allantoicase	29.367	4.87611	1.12466e-14	3.7347e-11	yes	up	2.36	7.86	3.66	0.1	0.11	0.24	4.62667	0.15	GO:0000256;GO:000403	BP:allantoin catabolic process;MF:allantoicase activity;	K01477	alc, ALLC	map00230	Purine metabolism	COG4266	F:Nucleotide transport and metabolism	XP_035439075.2	allantoicase [Spodoptera frugiperda]	sp|Q9W6S5|ALLC_XENLA;	Allantoicase OS=Xenopus laevis OX=8355 GN=allc PE=2 SV=1;	PF03561.19	Allantoicase	Allantoicase repeat
gene-LOC118270248	LOC118270248	zwittermicin A synthase ZmaJ	7.634	2.93246	0.00017568	0.0103255	yes	up	1.48	0.35	1.13	0.05	0.16	0.06	0.986667	0.09	------	------	------	------	------	------	ENOG410XPD8;COG1020	Q:Secondary metabolites biosynthesis, transport and catabolism;	XP_050553942.1	zwittermicin A synthase ZmaJ [Spodoptera frugiperda]	sp|Q9VDC6|EBO_DROME;	Beta-alanyl-bioamine nonribosomal peptide synthetase ebony OS=Drosophila melanogaster OX=7227 GN=e PE=1 SV=1;	PF00501.32;PF00550.29	AMP-binding;PP-binding	AMP-binding enzyme;Phosphopantetheine attachment site
gene-LOC118273948	LOC118273948	bifunctional methylenetetrahydrofolate dehydrogenase/cyclohydrolase 2, mitochondrial, transcript variant X2	2.116	1.08159	2.01269e-07	6.79948e-05	yes	up	42.27	69	55.54	25.82	21.25	29.29	55.6033	25.4533	GO:0006730;GO:0016787;GO:000448	BP:one-carbon metabolic process;MF:hydrolase activity;MF:methylenetetrahydrofolate dehydrogenas;	K13403	MTHFD2	map00670;map01240	One carbon pool by folate;Biosynthesis of cofactors	COG0190	H:Coenzyme transport and metabolism	XP_035447118.1	bifunctional methylenetetrahydrofolate dehydrogenase/cyclohydrolase, mitochondrial isoform X1 [Spodoptera frugiperda]	sp|Q9H903|MTD2L_HUMAN;	Bifunctional methylenetetrahydrofolate dehydrogenase/cyclohydrolase 2, mitochondrial OS=Homo sapiens OX=9606 GN=MTHFD2L PE=1 SV=3;	PF02882.23;PF00763.27	THF_DHG_CYH_C;THF_DHG_CYH	Tetrahydrofolate dehydrogenase/cyclohydrolase, NA;Tetrahydrofolate dehydrogenase/cyclohydrolase, catalytic domain
gene-LOC118274652	LOC118274652	glucose dehydrogenase [FAD, quinone]-like, transcript variant X2	4.333	2.11536	0.00112439	0.0377002	yes	up	1.51	0.86	3.18	0.46	0.56	0.24	1.85	0.42	GO:0050660;GO:001661	MF:flavin adenine dinucleotide binding;MF:oxidoreductase activity, acting on CH-OH group of donors;	------	------	------	------	COG2303	E:Amino acid transport and metabolism	XP_035448183.2	glucose dehydrogenase [FAD, quinone]-like [Spodoptera frugiperda]	sp|P18173|DHGL_DROME;	Glucose dehydrogenase [FAD, quinone] OS=Drosophila melanogaster OX=7227 GN=Gld PE=3 SV=3;	PF00732.23;PF05199.17;PF05834.16;PF01266.28;PF13450.10	GMC_oxred_N;GMC_oxred_C;Lycopene_cycl;DAO;NAD_binding_8	GMC oxidoreductase;GMC oxidoreductase;Lycopene cyclase protein;FAD dependent oxidoreductase;NA
gene-LOC118267621	LOC118267621	fatty acyl-CoA reductase wat-like	222.952	7.80059	2.87749e-05	0.00265429	yes	up	6.37	0.11	0.64	0	0.03	0	2.37333	0.01	GO:1901568;GO:0016020;GO:0102965;GO:008001	BP:fatty acid derivative metabolic process;CC:membrane;MF:alcohol-forming fatty acyl-CoA reductase activity;MF:fatty-acyl-CoA reductas;	K13356	FAR	map04146;map00073;map04212	Peroxisome;Cutin, suberine and wax biosynthesis;Longevity regulating pathway - worm	ENOG410XS7R	S:Function unknown	XP_050550023.1	fatty acyl-CoA reductase wat-like [Spodoptera frugiperda]	sp|Q8MS59|WAT_DROME;	Fatty acyl-CoA reductase wat OS=Drosophila melanogaster OX=7227 GN=wat PE=1 SV=1;	PF07993.16;PF03015.23;PF01073.23;PF01370.25;PF02719.19;PF16363.9	NAD_binding_4;Sterile;3Beta_HSD;Epimerase;Polysacc_synt_2;GDP_Man_Dehyd	Male sterility protein;Male sterility protein;3-beta hydroxysteroid dehydrogenase/isomerase family;NAD dependent epimerase/dehydratase family;Polysaccharide biosynthesis protein;GDP-mannose 4,6 dehydratase
gene-LOC118280298	LOC118280298	fatty acyl-CoA reductase wat-like	3.864	1.95003	6.28798e-11	6.96027e-08	yes	up	3.53	4.01	5.65	1.16	1.08	1.13	4.39667	1.12333	GO:1901568;GO:0016020;GO:0102965;GO:008001	BP:fatty acid derivative metabolic process;CC:membrane;MF:alcohol-forming fatty acyl-CoA reductase activity;MF:fatty-acyl-CoA reductas;	K13356	FAR	map04146;map00073;map04212	Peroxisome;Cutin, suberine and wax biosynthesis;Longevity regulating pathway - worm	ENOG410XS7R	S:Function unknown	XP_050558142.1	fatty acyl-CoA reductase wat-like [Spodoptera frugiperda]	sp|Q8MS59|WAT_DROME;	Fatty acyl-CoA reductase wat OS=Drosophila melanogaster OX=7227 GN=wat PE=1 SV=1;	PF07993.16;PF03015.23;PF01073.23;PF02719.19;PF01370.25	NAD_binding_4;Sterile;3Beta_HSD;Polysacc_synt_2;Epimerase	Male sterility protein;Male sterility protein;3-beta hydroxysteroid dehydrogenase/isomerase family;Polysaccharide biosynthesis protein;NAD dependent epimerase/dehydratase family
gene-LOC118280550	LOC118280550	putative fatty acyl-CoA reductase CG5065	4.629	2.21076	4.62567e-06	0.000675196	yes	up	0.74	2.54	1.43	0.34	0.39	0.25	1.57	0.326667	GO:1901568;GO:0016020;GO:0102965;GO:008001	BP:fatty acid derivative metabolic process;CC:membrane;MF:alcohol-forming fatty acyl-CoA reductase activity;MF:fatty-acyl-CoA reductas;	K13356	FAR	map04146;map00073;map04212	Peroxisome;Cutin, suberine and wax biosynthesis;Longevity regulating pathway - worm	ENOG410XS7R	S:Function unknown	XP_050558154.1	putative fatty acyl-CoA reductase CG5065 [Spodoptera frugiperda]	sp|A1ZAI5|FACR1_DROME;	Putative fatty acyl-CoA reductase CG5065 OS=Drosophila melanogaster OX=7227 GN=CG5065 PE=3 SV=1;	PF07993.16;PF03015.23;PF01370.25;PF02719.19;PF16363.9;PF01073.23	NAD_binding_4;Sterile;Epimerase;Polysacc_synt_2;GDP_Man_Dehyd;3Beta_HSD	Male sterility protein;Male sterility protein;NAD dependent epimerase/dehydratase family;Polysaccharide biosynthesis protein;GDP-mannose 4,6 dehydratase;3-beta hydroxysteroid dehydrogenase/isomerase family
gene-LOC118264914	LOC118264914	uncharacterized LOC118264914	0.114	-3.13416	7.95298e-05	0.00561912	yes	down	1.65	0	1.69	13.15	8.13	7.94	1.11333	9.74	GO:0005576;GO:001629	CC:extracellular region;MF:lipase activity;	------	------	------	------	ENOG4110QHK;ENOG4110T03;ENOG410YGS3	S:Function unknown;	XP_035433467.2	uncharacterized protein LOC118264914 [Spodoptera frugiperda]	------	------	PF00151.23	Lipase	Lipase
gene-LOC118265357	LOC118265357	pancreatic lipase-related protein 3, transcript variant X1	0.375	-1.41345	0.00122309	0.039695	yes	down	0.6	1.26	0.9	2.45	1.65	3.01	0.92	2.37	GO:0006629;GO:0005576;GO:001629	BP:lipid metabolic process;CC:extracellular region;MF:lipase activity;	------	------	------	------	ENOG410ZKVQ;ENOG410Y91Z	S:Function unknown;	XP_035434080.2	pancreatic lipase-related protein 3 isoform X1 [Spodoptera frugiperda]	sp|Q17RR3|LIPR3_HUMAN;	Pancreatic lipase-related protein 3 OS=Homo sapiens OX=9606 GN=PNLIPRP3 PE=2 SV=2;	PF00151.23	Lipase	Lipase
gene-LOC118265574	LOC118265574	phospholipase A1-like, transcript variant X1	0.215	-2.22056	1.00514e-07	4.021e-05	yes	down	0.83	1.25	0.49	3.76	4.42	3.3	0.856667	3.82667	GO:0005576;GO:001629	CC:extracellular region;MF:lipase activity;	------	------	------	------	ENOG4110RIX;ENOG4110SB2;ENOG4111FIQ;ENOG4111JY5;ENOG4111AHY	S:Function unknown;O:Posttranslational modification, protein turnover, chaperones	XP_050562057.1	phospholipase A1-like isoform X1 [Spodoptera frugiperda]	sp|P0CH87|PA1_VESCR;	Phospholipase A1 OS=Vespa crabro OX=7445 PE=1 SV=1;	PF00151.23	Lipase	Lipase
gene-LOC118268892	LOC118268892	beta-hexosaminidase subunit beta-like	0.445	-1.16959	5.10325e-14	1.20317e-10	yes	down	30.05	31.29	29.06	65.05	62.34	72.87	30.1333	66.7533	GO:0005975;GO:0004563;GO:010214	BP:carbohydrate metabolic process;MF:beta-N-acetylhexosaminidase activity;MF:N-acetyl-beta-D-galactosaminidase activity;	K12373	HEXA_B	map00600;map00520;map00603;map00604;map00511;map00513;map00531;map04142	Sphingolipid metabolism;Amino sugar and nucleotide sugar metabolism;Glycosphingolipid biosynthesis - globo and isoglobo series;Glycosphingolipid biosynthesis - ganglio series;Other glycan degradation;Various types of N-glycan biosynthesis;Glycosaminoglycan degradation;Lysosome	COG3525	G:Carbohydrate transport and metabolism	XP_035439572.2	beta-hexosaminidase subunit beta-like [Spodoptera frugiperda]	sp|P07686|HEXB_HUMAN;	Beta-hexosaminidase subunit beta OS=Homo sapiens OX=9606 GN=HEXB PE=1 SV=4;	PF00728.26;PF14845.10	Glyco_hydro_20;Glycohydro_20b2	Glycosyl hydrolase family 20, catalytic domain;beta-acetyl hexosaminidase like
gene-LOC118275224	LOC118275224	protein ABHD11-like, transcript variant X1	0.192	-2.38067	0.0018404	0.0499918	yes	down	0.49	0.16	0.32	2.24	1.46	0.84	0.323333	1.51333	------	------	------	------	------	------	COG0596	S:Function unknown	XP_035449017.1	protein ABHD11-like isoform X1 [Spodoptera frugiperda]	sp|Q6DRD9|ABHDB_DANRE;	Protein ABHD11 OS=Danio rerio OX=7955 GN=abhd11 PE=2 SV=1;	PF00561.24;PF12697.11;PF12146.12;PF03096.18;PF07819.17	Abhydrolase_1;Abhydrolase_6;Hydrolase_4;Ndr;PGAP1	alpha/beta hydrolase fold;Alpha/beta hydrolase family;Serine aminopeptidase, S33;Ndr family;PGAP1-like protein
gene-LOC126912648	LOC126912648	pancreatic lipase-related protein 2-like	0.066	-3.92013	1.09735e-06	0.000251313	yes	down	0.28	0	0.63	4.11	3.52	6.42	0.303333	4.68333	GO:0005576;GO:001629	CC:extracellular region;MF:lipase activity;	------	------	------	------	ENOG4110QHK;ENOG4110T03;ENOG410YGS3;ENOG4111JY5	S:Function unknown;	XP_050561663.1	pancreatic lipase-related protein 2-like, partial [Spodoptera frugiperda]	sp|P54318|LIPR2_RAT;	Pancreatic lipase-related protein 2 OS=Rattus norvegicus OX=10116 GN=Pnliprp2 PE=1 SV=1;	PF00151.23	Lipase	Lipase
gene-LOC118265944	LOC118265944	D-aspartate oxidase, transcript variant X4	0.345	-1.53711	0.000132308	0.00825095	yes	down	30.98	20.46	16.89	86.92	51.61	54.76	22.7767	64.43	GO:0046416;GO:0003884;GO:007194	BP:D-amino acid metabolic process;MF:D-amino-acid oxidase activity;MF:FAD binding;	K00272	DDO	map00250;map04146;map00470	Alanine, aspartate and glutamate metabolism;Peroxisome;D-Amino acid metabolism	COG0665	E:Amino acid transport and metabolism	XP_050550616.1	D-aspartate oxidase isoform X4 [Spodoptera frugiperda]	sp|P31228|OXDD_BOVIN;	D-aspartate oxidase OS=Bos taurus OX=9913 GN=DDO PE=1 SV=2;	PF01266.28	DAO	FAD dependent oxidoreductase
gene-LOC118267938	LOC118267938	xanthine dehydrogenase/oxidase-like, transcript variant X1	0.332	-1.58963	5.62023e-06	0.000769468	yes	down	1.17	0.92	1.84	4.36	4.32	2.79	1.31	3.82333	GO:0005777;GO:0005506;GO:0051537;GO:0071949;GO:001649	CC:peroxisome;MF:iron ion binding;MF:2 iron, 2 sulfur cluster binding;MF:FAD binding;MF:oxidoreductase activity;	K00106	XDH	map01232;map04146;map00983;map00230;map00232	Nucleotide metabolism;Peroxisome;Drug metabolism - other enzymes;Purine metabolism;Caffeine metabolism	COG4631;COG4630	F:Nucleotide transport and metabolism;	KAF9801456.1	hypothetical protein SFRURICE_013236, partial [Spodoptera frugiperda]	sp|P47990|XDH_CHICK;	Xanthine dehydrogenase/oxidase OS=Gallus gallus OX=9031 GN=XDH PE=1 SV=1;	PF20256.2;PF02738.22	MoCoBD_2;MoCoBD_1	Molybdopterin cofactor-binding domain;Molybdopterin cofactor-binding domain
gene-LOC118267950	LOC118267950	uncharacterized LOC118267950	0.337	-1.56943	7.0716e-07	0.00017723	yes	down	0.42	0.92	0.76	2.43	2.63	1.57	0.7	2.21	GO:0005777;GO:0005506;GO:0051537;GO:0071949;GO:001649	CC:peroxisome;MF:iron ion binding;MF:2 iron, 2 sulfur cluster binding;MF:FAD binding;MF:oxidoreductase activity;	K00106	XDH	map01232;map04146;map00983;map00230;map00232	Nucleotide metabolism;Peroxisome;Drug metabolism - other enzymes;Purine metabolism;Caffeine metabolism	COG4630;COG4631	F:Nucleotide transport and metabolism;	XP_050550463.1	uncharacterized protein LOC118267950 [Spodoptera frugiperda]	sp|Q8GUQ8|XDH1_ARATH;	Xanthine dehydrogenase 1 OS=Arabidopsis thaliana OX=3702 GN=XDH1 PE=1 SV=1;	PF01799.24;PF00941.25;PF03450.21;PF00111.31	Fer2_2;FAD_binding_5;CO_deh_flav_C;Fer2	[2Fe-2S] binding domain;FAD binding domain in molybdopterin dehydrogenase;CO dehydrogenase flavoprotein C-terminal domain;2Fe-2S iron-sulfur cluster binding domain
gene-LOC118271139	LOC118271139	succinate dehydrogenase [ubiquinone] iron-sulfur subunit-like	0.099	-3.32978	0.0017028	0.0476174	yes	down	0.3	0.07	0.11	3.05	1.32	0.4	0.16	1.59	GO:0006099;GO:0051538;GO:0051539;GO:0051537;GO:0046872;GO:000905	BP:tricarboxylic acid cycle;MF:3 iron, 4 sulfur cluster binding;MF:4 iron, 4 sulfur cluster binding;MF:2 iron, 2 sulfur cluster binding;MF:metal ion binding;MF:electron carrier activity;	K00235	SDHB, SDH2	map04714;map00190;map05208;map05012;map05010;map05016;map05014;map00020;map05415;map04932;map05022;map05020	Thermogenesis;Oxidative phosphorylation;Chemical carcinogenesis - reactive oxygen species;Parkinson disease;Alzheimer disease;Huntington disease;Amyotrophic lateral sclerosis;Citrate cycle (TCA cycle);Diabetic cardiomyopathy;Non-alcoholic fatty liver disease;Pathways of neurodegeneration - multiple diseases;Prion disease	COG0479	C:Energy production and conversion	XP_035442973.1	succinate dehydrogenase [ubiquinone] iron-sulfur subunit-like [Spodoptera frugiperda]	sp|P21914|SDHB_DROME;	Succinate dehydrogenase [ubiquinone] iron-sulfur subunit, mitochondrial OS=Drosophila melanogaster OX=7227 GN=SdhB PE=2 SV=2;	PF13085.10;PF13534.10;PF13183.10;PF13237.10	Fer2_3;Fer4_17;Fer4_8;Fer4_10	2Fe-2S iron-sulfur cluster binding domain;4Fe-4S dicluster domain;4Fe-4S dicluster domain;4Fe-4S dicluster domain
gene-LOC118273450	LOC118273450	carbonyl reductase [NADPH] 3-like	0.392	-1.34937	1.98877e-08	9.78402e-06	yes	down	22.91	19.52	15.82	48.99	50.57	48.34	19.4167	49.3	GO:001661	MF:oxidoreductase activity, acting on the CH-OH group of donors, NAD or NADP as acceptor;	K00079	CBR1	map00590;map05208;map05204;map00790;map00980	Arachidonic acid metabolism;Chemical carcinogenesis - reactive oxygen species;Chemical carcinogenesis - DNA adducts;Folate biosynthesis;Metabolism of xenobiotics by cytochrome P450	COG1028	S:Function unknown	XP_050555262.1	carbonyl reductase [NADPH] 3-like [Spodoptera frugiperda]	sp|Q8K354|CBR3_MOUSE;	Carbonyl reductase [NADPH] 3 OS=Mus musculus OX=10090 GN=Cbr3 PE=1 SV=1;	PF00106.29;PF13561.10;PF08659.14;PF01370.25	adh_short;adh_short_C2;KR;Epimerase	short chain dehydrogenase;Enoyl;KR domain;NAD dependent epimerase/dehydratase family
gene-LOC118274655	LOC118274655	glucose dehydrogenase [FAD, quinone]-like	0.284	-1.81764	0.00161336	0.0460057	yes	down	18.61	5.18	17.19	38.41	35.23	74.7	13.66	49.4467	GO:0016020;GO:0050660;GO:001661	CC:membrane;MF:flavin adenine dinucleotide binding;MF:oxidoreductase activity, acting on CH-OH group of donors;	------	------	------	------	COG2303	E:Amino acid transport and metabolism	KAF9805746.1	hypothetical protein SFRURICE_009378 [Spodoptera frugiperda]	sp|P18173|DHGL_DROME;	Glucose dehydrogenase [FAD, quinone] OS=Drosophila melanogaster OX=7227 GN=Gld PE=3 SV=3;	PF00732.23;PF05199.17;PF05834.16;PF07992.18;PF01266.28	GMC_oxred_N;GMC_oxred_C;Lycopene_cycl;Pyr_redox_2;DAO	GMC oxidoreductase;GMC oxidoreductase;Lycopene cyclase protein;Pyridine nucleotide-disulphide oxidoreductase;FAD dependent oxidoreductase
gene-LOC118275234	LOC118275234	phenoloxidase 1-like	0.461	-1.11704	1.79224e-07	6.26483e-05	yes	down	50.26	87.15	90.84	140.14	173.81	168.78	76.0833	160.91	GO:0042438;GO:0005576;GO:0046872;GO:0004497;GO:000450	BP:melanin biosynthetic process;CC:extracellular region;MF:metal ion binding;MF:monooxygenase activity;MF:monophenol monooxygenase activity;	------	------	------	------	ENOG4111KTW	S:Function unknown	XP_035449032.1	phenoloxidase 1-like [Spodoptera frugiperda]	sp|Q3ZPT5|PPO1_SPOLT;	Phenoloxidase 1 OS=Spodoptera litura OX=69820 GN=PPO1 PE=1 SV=1;	PF03723.18;PF00372.23;PF03722.18;PF00264.24	Hemocyanin_C;Hemocyanin_M;Hemocyanin_N;Tyrosinase	Hemocyanin, ig-like domain;Hemocyanin, copper containing domain;Hemocyanin, all-alpha domain;Common central domain of tyrosinase
gene-LOC118276186	LOC118276186	phospholipid hydroperoxide glutathione peroxidase	0.112	-3.15482	6.60723e-05	0.00495841	yes	down	0.39	0.22	0.18	3.72	2.15	1	0.263333	2.29	GO:0006979;GO:000460	BP:response to oxidative stress;MF:glutathione peroxidase activity;	K05361	GPX4	map00590;map00480;map04216	Arachidonic acid metabolism;Glutathione metabolism;Ferroptosis	COG0386	O:Posttranslational modification, protein turnover, chaperones	XP_035450302.1	phospholipid hydroperoxide glutathione peroxidase [Spodoptera frugiperda]	sp|Q9N2J2|GPX4_BOVIN;	Phospholipid hydroperoxide glutathione peroxidase OS=Bos taurus OX=9913 GN=GPX4 PE=2 SV=2;	PF00255.23;PF00578.25	GSHPx;AhpC-TSA	Glutathione peroxidase;AhpC/TSA family
gene-LOC126911491	LOC126911491	probable very-long-chain enoyl-CoA reductase art-1	0.329	-1.60178	0.00011653	0.00755055	yes	down	23.64	28.84	12.48	72.61	41.56	78.7	21.6533	64.29	GO:0006629;GO:0005789;GO:001662	BP:lipid metabolic process;CC:endoplasmic reticulum membrane;MF:oxidoreductase activity, acting on the CH-CH group of donors;	K10258	TER, TSC13, CER10	map01040;map00062	Biosynthesis of unsaturated fatty acids;Fatty acid elongation	ENOG410XR2S	S:Function unknown	XP_050554823.1	probable very-long-chain enoyl-CoA reductase art-1 [Spodoptera frugiperda]	sp|Q9N5Y2|TECR_CAEEL;	Probable very-long-chain enoyl-CoA reductase art-1 OS=Caenorhabditis elegans OX=6239 GN=art-1 PE=3 SV=1;	PF02544.20;PF21696.1;PF00240.27	Steroid_dh;TECR_N;ubiquitin	3-oxo-5-alpha-steroid 4-dehydrogenase;TECR, ubiquitin-like domain;Ubiquitin family
gene-LOC126912688	LOC126912688	3-oxoacyl-[acyl-carrier-protein] reductase FabG-like	0.407	-1.29548	2.84225e-08	1.3098e-05	yes	down	12.7	15.23	19.79	41.57	32.53	38.45	15.9067	37.5167	------	------	------	------	------	------	COG1028;ENOG410XQCY	S:Function unknown;	XP_050561934.1	3-oxoacyl-[acyl-carrier-protein] reductase FabG-like [Spodoptera frugiperda]	sp|Q9X248|FABG_THEMA;	3-oxoacyl-[acyl-carrier-protein] reductase FabG OS=Thermotoga maritima;	PF13561.10;PF00106.29;PF08659.14	adh_short_C2;adh_short;KR	Enoyl;short chain dehydrogenase;KR domain
gene-LOC118268628	LOC118268628	carbonic anhydrase 6	0.139	-2.84252	0.0015819	0.0454814	yes	down	0.11	0.12	0.13	1.59	0.68	0.28	0.12	0.85	------	------	K01672	CA	map00910	Nitrogen metabolism	COG3338	P:Inorganic ion transport and metabolism	XP_035439076.1	carbonic anhydrase 6 [Spodoptera frugiperda]	sp|Q9MZ30|CAH12_RABIT;	Carbonic anhydrase 12 OS=Oryctolagus cuniculus OX=9986 GN=CA12 PE=2 SV=2;	PF00194.25	Carb_anhydrase	Eukaryotic-type carbonic anhydrase
Transport/channel
gene-LOC118274702	LOC118274702	uncharacterized LOC118274702	6.631	2.72931	6.97021e-05	0.00511957	yes	up	3.45	1.16	8.41	0.61	0.67	0.68	4.34	0.653333	GO:0016020;GO:002285	CC:membrane;MF:transmembrane transporter activity;	------	------	------	------	COG0477	G:Carbohydrate transport and metabolism	XP_035448264.2	uncharacterized protein LOC118274702 [Spodoptera frugiperda]	sp|A2SWM2|SPNS2_DANRE;	Sphingosine-1-phosphate transporter SPNS2 OS=Danio rerio OX=7955 GN=spns2 PE=1 SV=2;	PF07690.20;PF00083.28	MFS_1;Sugar_tr	Major Facilitator Superfamily;Sugar
gene-LOC118274593	LOC118274593	monocarboxylate transporter 1-like	0.343	-1.54505	0.000161422	0.00961508	yes	down	3.85	1.78	2.44	9.26	6.93	7.76	2.69	7.98333	GO:0016020;GO:002285	CC:membrane;MF:transmembrane transporter activity;	K08186	SLC16A9	------	------	ENOG4111MQJ;COG0477	G:Carbohydrate transport and metabolism;	XP_035448101.2	monocarboxylate transporter 1-like [Spodoptera frugiperda]	sp|O35440|MOT2_MERUN;	Monocarboxylate transporter 2 OS=Meriones unguiculatus OX=10047 GN=SLC16A7 PE=2 SV=2;	PF07690.20;PF12832.11	MFS_1;MFS_1_like	Major Facilitator Superfamily;MFS_1 like family
Signaling/binding
gene-LOC118267715	LOC118267715	activating signal cointegrator 1 complex subunit 2 homolog	4.163	2.05773	0.000332156	0.0161044	yes	up	60.57	37.73	99.98	9.86	29.06	8.93	66.0933	15.95	GO:004230	MF:structural constituent of cuticle;	------	------	------	------	ENOG4111QIW	S:Function unknown	XP_035437755.2	activating signal cointegrator 1 complex subunit 2 homolog [Spodoptera frugiperda]	sp|P27779|CUP7_DROME;	Pupal cuticle protein Edg-78E OS=Drosophila melanogaster OX=7227 GN=Edg78E PE=2 SV=1;	PF00379.27	Chitin_bind_4	Insect cuticle protein
gene-LOC118271568	LOC118271568	membrane-bound alkaline phosphatase	2.572	1.3629	0.000257526	0.0134674	yes	up	56.81	97.21	36.27	24.76	19.85	27.26	63.43	23.9567	GO:0016020;GO:0046872;GO:0016791;GO:000403	CC:membrane;MF:metal ion binding;MF:phosphatase activity;MF:alkaline phosphatase activity;	K01077	E3.1.3.1, phoA, phoB	map00730;map00790;map01240	Thiamine metabolism;Folate biosynthesis;Biosynthesis of cofactors	COG1785	P:Inorganic ion transport and metabolism	XP_050549600.1	membrane-bound alkaline phosphatase [Spodoptera frugiperda]	sp|P29523|PPB_BOMMO;	Membrane-bound alkaline phosphatase OS=Bombyx mori OX=7091 GN=Alp-m PE=1 SV=4;	PF00245.24;PF01676.22	Alk_phosphatase;Metalloenzyme	Alkaline phosphatase;Metalloenzyme superfamily
gene-LOC118271685	LOC118271685	uncharacterized LOC118271685, transcript variant X1	2.065	1.04602	5.72805e-06	0.000769468	yes	up	4.82	5.82	5.43	2.54	3.05	3.58	5.35667	3.05667	------	------	------	------	------	------	ENOG410XTF2;ENOG410Y7FR;ENOG4110362	S:Function unknown;O:Posttranslational modification, protein turnover, chaperones	XP_050549536.1	uncharacterized protein LOC118271685 isoform X1 [Spodoptera frugiperda]	sp|Q559T8|Y0701_DICDI;	Probable serine/threonine-protein kinase DDB_G0272282 OS=Dictyostelium discoideum OX=44689 GN=DDB_G0272282 PE=3 SV=1;	PF00169.33;PF00595.28;PF17820.5;PF13180.10;PF15413.10	PH;PDZ;PDZ_6;PDZ_2;PH_11	PH domain;PDZ domain;PDZ domain;PDZ domain;Pleckstrin homology domain
gene-LOC118268542	LOC118268542	phosphatidylethanolamine-binding protein homolog F40A3.3-like	0.438	-1.19196	0.000545412	0.022609	yes	down	38.21	56.88	22.92	94.38	76.44	87.28	39.3367	86.0333	------	------	K06910	PEBP, TFS1	------	------	COG1881	S:Function unknown	XP_050562581.1	phosphatidylethanolamine-binding protein homolog F40A3.3-like [Spodoptera frugiperda]	sp|O16264|PEBPH_CAEEL;	Phosphatidylethanolamine-binding protein homolog F40A3.3 OS=Caenorhabditis elegans OX=6239 GN=F40A3.3 PE=3 SV=1;	PF01161.24	PBP	Phosphatidylethanolamine-binding protein
gene-LOC118273706	LOC118273706	putative leucine-rich repeat-containing protein DDB_G0290503	0.274	-1.86995	0.00155053	0.0446761	yes	down	0.19	0.12	0.16	0.82	0.64	0.23	0.156667	0.563333	------	------	------	------	------	------	ENOG4111UGN	S:Function unknown	XP_035446695.2	putative leucine-rich repeat-containing protein DDB_G0290503 [Spodoptera frugiperda]	------	------	------	------	------
gene-LOC118275842	LOC118275842	uncharacterized LOC118275842, transcript variant X1	0.236	-2.08563	0.00149259	0.0437156	yes	down	0.73	0.84	0.43	7.03	3.23	1.73	0.666667	3.99667	GO:001602	CC:membrane;	------	------	------	------	ENOG410XRGY;ENOG4111JTB	S:Function unknown;	CAH0695282.1	unnamed protein product [Spodoptera exigua]	------	------	PF00431.24	CUB	CUB domain
gene-LOC118280768	LOC118280768	uncharacterized LOC118280768	0.477	-1.06912	0.000418514	0.0190381	yes	down	1287.24	1209.41	1016.75	2874.31	1839.78	2229.09	1171.13	2314.39	GO:0016020;GO:000531	CC:membrane;MF:lipid transporter activity;	------	------	------	------	ENOG4110M1Q	S:Function unknown	XP_050555493.1	uncharacterized protein LOC118280768 [Spodoptera frugiperda]	sp|Q27309|VIT_BOMMO;	Vitellogenin OS=Bombyx mori OX=7091 GN=VG PE=1 SV=1;	PF01347.26;PF09172.15;PF00094.29	Vitellogenin_N;Vit_open_b-sht;VWD	Lipoprotein amino terminal region;Vitellinogen, open beta-sheet;von Willebrand factor type D domain
gene-LOC126910627	LOC126910627	calcium-binding protein P-like, transcript variant X1	0.469	-1.09367	0.00122525	0.039695	yes	down	119.26	148.76	224.96	209.89	395.75	422.56	164.327	342.733	------	------	------	------	------	------	------	------	XP_050559850.1	uncharacterized protein LOC126910627 isoform X1 [Spodoptera frugiperda]	------	------	------	------	------
gene-LOC126912640	LOC126912640	protein borderless	0.402	-1.31505	0.000924618	0.0326641	yes	down	1.03	1.69	2.05	4.42	2.39	4.7	1.59	3.83667	GO:0007155;GO:0007411;GO:000588	BP:cell adhesion;BP:axon guidance;CC:plasma membrane;	------	------	------	------	ENOG410YJSE	S:Function unknown	XP_050561648.1	protein borderless [Spodoptera frugiperda]	sp|Q9U4G1|BDL_DROME;	Protein borderless OS=Drosophila melanogaster OX=7227 GN=bdl PE=1 SV=1;	PF13927.10;PF07679.20;PF00047.29;PF13895.10;PF07686.21;PF00041.25	Ig_3;I-set;ig;Ig_2;V-set;fn3	Immunoglobulin domain;Immunoglobulin I-set domain;Immunoglobulin domain;Immunoglobulin domain;Immunoglobulin V-set domain;Fibronectin type III domain
gene-LOC118276390	LOC118276390	regucalcin, transcript variant X1	0.419	-1.25634	0.000553941	0.0227035	yes	down	43.39	27.73	27.96	101.08	59.61	74.55	33.0267	78.4133	GO:0005737;GO:0030234;GO:000550	CC:cytoplasm;MF:enzyme regulator activity;MF:calcium ion binding;	------	------	------	------	COG3386	G:Carbohydrate transport and metabolism	XP_035450579.2	regucalcin [Spodoptera frugiperda]	sp|Q9I923|RGN_CHICK;	Regucalcin OS=Gallus gallus OX=9031 GN=RGN PE=2 SV=1;	PF08450.16;PF01731.24	SGL;Arylesterase	SMP-30/Gluconolactonase/LRE-like region;Arylesterase
gene-LOC118279913	LOC118279913	B1 protein	0.462	-1.11366	1.91976e-05	0.001903	yes	down	811.47	614.27	672.68	1680.26	1293.78	1530.35	699.473	1501.46	GO:000554	MF:odorant binding;	------	------	------	------	ENOG410ZCHW	S:Function unknown	KAF9801418.1	hypothetical protein SFRURICE_013156, partial [Spodoptera frugiperda]	sp|Q27017|B1_TENMO;	B1 protein;	PF01395.26	PBP_GOBP	PBP/GOBP family
Immunity
gene-LOC118261733	LOC118261733	histidine-rich protein PFHRP-II-like	9.036	3.17563	9.34618e-10	7.30267e-07	yes	up	27.42	20.18	42.11	2.04	4.84	1.53	29.9033	2.80333	GO:004230	MF:structural constituent of cuticle;	------	------	------	------	ENOG4110T8H;ENOG410YSFI;ENOG410YS6B;ENOG4110SG6	S:Function unknown;	XP_050557291.1	LOW QUALITY PROTEIN: histidine-rich protein PFHRP-II-like [Spodoptera frugiperda]	sp|P45583|CU19_LOCMI;	Cuticle protein 19 OS=Locusta migratoria OX=7004 PE=1 SV=1;	PF00379.27	Chitin_bind_4	Insect cuticle protein
gene-LOC118264108	LOC118264108	galectin-4	3.21	1.6826	0.000134113	0.00832443	yes	up	8	14.05	7.79	3.24	1.68	3.88	9.94667	2.93333	GO:003024	MF:carbohydrate binding;	------	------	------	------	ENOG4111EA0	S:Function unknown	XP_035432398.2	galectin-4 [Spodoptera frugiperda]	sp|P38552|LEG4_RAT;	Galectin-4 OS=Rattus norvegicus OX=10116 GN=Lgals4 PE=1 SV=1;	PF00337.26	Gal-bind_lectin	Galactoside-binding lectin
gene-LOC118266168	LOC118266168	cytadherence high molecular weight protein 1-like	3.351	1.74445	6.14463e-10	5.10119e-07	yes	up	16.08	13.26	21.61	6.04	4.97	4.81	16.9833	5.27333	------	------	------	------	------	------	ENOG41112ZF	S:Function unknown	XP_035435451.2	cytadherence high molecular weight protein 1-like [Spodoptera frugiperda]	------	------	------	------	------
gene-LOC118267586	LOC118267586	chymotrypsin-2-like	2.753	1.46084	0.00137381	0.041751	yes	up	20.5	21.5	17.71	9.86	3.1	6.11	19.9033	6.35667	GO:0006508;GO:000425	BP:proteolysis;MF:serine-type endopeptidase activity;	K01312	PRSS1_2_3	map04972;map05164;map04080;map04974	Pancreatic secretion;Influenza A;Neuroactive ligand-receptor interaction;Protein digestion and absorption	COG5640	O:Posttranslational modification, protein turnover, chaperones	XP_050550270.1	chymotrypsin-2-like [Spodoptera frugiperda]	sp|P35037|TRY3_ANOGA;	Trypsin-3 OS=Anopheles gambiae OX=7165 GN=TRYP3 PE=2 SV=5;	PF00089.30	Trypsin	Trypsin
gene-LOC118267587	LOC118267587	protein FAM98B	11.866	3.56874	9.63305e-06	0.00116323	yes	up	420.46	75.32	549.23	16.47	57.57	12.25	348.337	28.7633	------	------	------	------	------	------	------	------	XP_035437550.2	protein FAM98B [Spodoptera frugiperda]	------	------	------	------	------
gene-LOC118271123	LOC118271123	immunoglobulin superfamily containing leucine-rich repeat protein, transcript variant X2	2.065	1.04598	0.000428954	0.0194464	yes	up	17.1	21.13	19.37	12.96	15.77	6.06	19.2	11.5967	GO:0040011;GO:0016020;GO:007194	BP:locomotion;CC:membrane;CC:cell periphery;	------	------	------	------	COG4886	S:Function unknown	XP_035442951.2	immunoglobulin superfamily containing leucine-rich repeat protein [Spodoptera frugiperda]	sp|Q6PFC5|LRIT2_MOUSE;	Leucine-rich repeat, immunoglobulin-like domain and transmembrane domain-containing protein 2 OS=Mus musculus OX=10090 GN=Lrit2 PE=2 SV=1;	PF13855.10;PF07679.20;PF13927.10;PF00047.29;PF12799.11;PF13895.10;PF13306.10;PF14580.10	LRR_8;I-set;Ig_3;ig;LRR_4;Ig_2;LRR_5;LRR_9	Leucine rich repeat;Immunoglobulin I-set domain;Immunoglobulin domain;Immunoglobulin domain;Leucine Rich repeats;Immunoglobulin domain;BspA type Leucine rich repeat region;Leucine-rich repeat
gene-LOC118272620	LOC118272620	protein FAM135B, transcript variant X1	2.062	1.04437	0.000545698	0.022609	yes	up	0.84	1.5	1.4	0.39	0.71	0.67	1.24667	0.59	------	------	------	------	------	------	ENOG410XQFK	S:Function unknown	XP_035445128.1	protein FAM135B isoform X1 [Spodoptera frugiperda]	sp|Q9P2D6|F135A_HUMAN;	Protein FAM135A OS=Homo sapiens OX=9606 GN=FAM135A PE=1 SV=2;	PF05057.18;PF12394.12;PF02089.19;PF07819.17	DUF676;DUF3657;Palm_thioest;PGAP1	Putative serine esterase;Protein FAM135;Palmitoyl protein thioesterase;PGAP1-like protein
gene-LOC118274491	LOC118274491	uncharacterized PE-PGRS family protein PE_PGRS46-like	4.04	2.01448	4.90385e-05	0.00394775	yes	up	84.15	383.65	137.06	46.88	37.26	42.83	201.62	42.3233	------	------	------	------	------	------	------	------	XP_050552954.1	uncharacterized PE-PGRS family protein PE_PGRS46-like [Spodoptera frugiperda]	------	------	------	------	------
gene-LOC118279687	LOC118279687	histidine decarboxylase, transcript variant X1	2.897	1.53461	0.000261324	0.0135575	yes	up	7.85	18.15	15.71	5.9	8.17	9.64	13.9033	7.90333	GO:0006520;GO:0016831;GO:003017	BP:cellular amino acid metabolic process;MF:carboxy-lyase activity;MF:pyridoxal phosphate binding;	K01590	hdc, HDC	map00340	Histidine metabolism	COG0076	E:Amino acid transport and metabolism	XP_050558275.1	histidine decarboxylase isoform X1 [Spodoptera frugiperda]	sp|Q05733|DCHS_DROME;	Histidine decarboxylase OS=Drosophila melanogaster OX=7227 GN=Hdc PE=1 SV=2;	PF00282.23;PF01212.25	Pyridoxal_deC;Beta_elim_lyase	Pyridoxal-dependent decarboxylase conserved domain;Beta-eliminating lyase
gene-LOC118281887	LOC118281887	uncharacterized LOC118281887, transcript variant X2	2.19	1.13118	0.00117064	0.0387771	yes	up	0.56	0.44	0.73	0.26	0.27	0.25	0.576667	0.26	GO:0015074;GO:0042575;GO:0003887;GO:000367	BP:DNA integration;CC:DNA polymerase complex;MF:DNA-directed DNA polymerase activity;MF:nucleic acid binding;	------	------	------	------	ENOG410Z1QR;ENOG410Y7Q4;COG2801;ENOG410YP2D	S:Function unknown;L:Replication, recombination and repair;S:Function unknown	KAJ8719806.1	hypothetical protein PYW08_011981 [Mythimna loreyi]	------	------	PF05380.17;PF18701.5;PF00078.31;PF00665.30;PF05585.16;PF17921.5	Peptidase_A17;DUF5641;RVT_1;rve;DUF1758;Integrase_H2C2	Pao retrotransposon peptidase;Family of unknown function;Reverse transcriptase;Integrase core domain;Putative peptidase;Integrase zinc binding domain
gene-LOC118282340	LOC118282340	cell surface glycoprotein 1	5.793	2.5342	4.21311e-06	0.000638154	yes	up	3.82	1.97	7.64	0.57	0.69	0.97	4.47667	0.743333	GO:004230	MF:structural constituent of cuticle;	------	------	------	------	ENOG410ZF0W;ENOG410YXXU;ENOG4111PJ1;ENOG410YR66	S:Function unknown;	XP_050557251.1	cell surface glycoprotein 1 [Spodoptera frugiperda]	sp|Q7M4F1|CUD4_SCHGR;	Endocuticle structural glycoprotein SgAbd-4 OS=Schistocerca gregaria OX=7010 PE=1 SV=1;	PF00379.27	Chitin_bind_4	Insect cuticle protein
gene-LOC126911201	LOC126911201	uncharacterized protein K02A2.6-like	3.808	1.92916	0.000348076	0.0167518	yes	up	1.46	1.33	1.42	0.6	0.15	0.33	1.40333	0.36	GO:0015074;GO:0042575;GO:0003887;GO:000367	BP:DNA integration;CC:DNA polymerase complex;MF:DNA-directed DNA polymerase activity;MF:nucleic acid binding;	------	------	------	------	COG2801	L:Replication, recombination and repair	XP_050552599.1	uncharacterized protein K02A2.6-like [Spodoptera frugiperda]	sp|Q09575|YRD6_CAEEL;	Uncharacterized protein K02A2.6 OS=Caenorhabditis elegans OX=6239 GN=K02A2.6 PE=4 SV=1;	PF17919.5;PF17917.5;PF00078.31;PF17921.5;PF00665.30;PF13650.10;PF13975.10;PF13683.10	RT_RNaseH_2;RT_RNaseH;RVT_1;Integrase_H2C2;rve;Asp_protease_2;gag-asp_proteas;rve_3	RNase H-like domain found in reverse transcriptase;RNase H-like domain found in reverse transcriptase;Reverse transcriptase;Integrase zinc binding domain;Integrase core domain;Aspartyl protease;gag-polyprotein putative aspartyl protease;Integrase core domain
gene-LOC126911211	LOC126911211	uncharacterized LOC126911211	2.074	1.05208	0.0013591	0.0417285	yes	up	0.79	0.99	0.81	0.37	0.57	0.29	0.863333	0.41	GO:0015074;GO:0042575;GO:0003887;GO:000367	BP:DNA integration;CC:DNA polymerase complex;MF:DNA-directed DNA polymerase activity;MF:nucleic acid binding;	------	------	------	------	ENOG410Z1QR;ENOG410Y7Q4;ENOG410YP2D;COG2801	S:Function unknown;L:Replication, recombination and repair	XP_050552836.1	uncharacterized protein LOC126911211 [Spodoptera frugiperda]	------	------	PF05380.17;PF03564.19;PF18701.5;PF05585.16;PF00665.30	Peptidase_A17;DUF1759;DUF5641;DUF1758;rve	Pao retrotransposon peptidase;Protein of unknown function;Family of unknown function;Putative peptidase;Integrase core domain
gene-LOC118261988	LOC118261988	pancreatic triacylglycerol lipase	0.483	-1.05005	1.58596e-05	0.00171271	yes	down	5.06	9.57	9.51	14.93	15.38	18.23	8.04667	16.18	GO:0006629;GO:0007049;GO:0051301;GO:0005576;GO:0004806;GO:0046872;GO:001629	BP:lipid metabolic process;BP:cell cycle;BP:cell division;CC:extracellular region;MF:triglyceride lipase activity;MF:metal ion binding;MF:lipase activity;	K14073	PNLIP, PL	map04972;map00561;map04977;map04975	Pancreatic secretion;Glycerolipid metabolism;Vitamin digestion and absorption;Fat digestion and absorption	ENOG410Y92X	G:Carbohydrate transport and metabolism	KAF9819970.1	hypothetical protein SFRURICE_016640 [Spodoptera frugiperda]	sp|Q02157|LIPP_RABIT;	Pancreatic triacylglycerol lipase OS=Oryctolagus cuniculus OX=9986 GN=PNLIP PE=2 SV=1;	PF00151.23;PF00561.24	Lipase;Abhydrolase_1	Lipase;alpha/beta hydrolase fold
gene-LOC118264375	LOC118264375	macrophage mannose receptor 1	0.486	-1.04074	0.00101279	0.0352171	yes	down	111.21	102.8	61.27	210.11	183.47	166.35	91.76	186.643	------	------	------	------	------	------	ENOG410XPJ1;ENOG410XRS3;ENOG410ZPTE;ENOG410ZRYS;ENOG410ZR97	S:Function unknown;U:Intracellular trafficking, secretion, and vesicular transport;S:Function unknown;S:Function unknown;S:Function unknown	XP_050561037.1	macrophage mannose receptor 1 [Spodoptera frugiperda]	sp|P26305|LPSBP_PERAM;	Hemolymph lipopolysaccharide-binding protein OS=Periplaneta americana OX=6978 PE=1 SV=1;	PF00059.25	Lectin_C	Lectin C-type domain
gene-LOC118264813	LOC118264813	galactose mutarotase, transcript variant X1	0.231	-2.11682	0.00133029	0.0412604	yes	down	0.57	0.79	0.45	4.14	2.62	0.86	0.603333	2.54	GO:0006012;GO:0030246;GO:001685	BP:galactose metabolic process;MF:carbohydrate binding;MF:isomerase activity;	K01785	galM, GALM	map00010;map00052	Glycolysis / Gluconeogenesis;Galactose metabolism	COG2017	G:Carbohydrate transport and metabolism	XP_035433364.1	galactose mutarotase isoform X1 [Spodoptera frugiperda]	sp|Q5R8U1|GALM_PONAB;	Galactose mutarotase OS=Pongo abelii OX=9601 GN=GALM PE=2 SV=1;	PF01263.24	Aldose_epim	Aldose 1-epimerase
gene-LOC118270416	LOC118270416	mitochondrial enolase superfamily member 1	0.49	-1.02819	0.000952527	0.033472	yes	down	42.49	30.1	34.21	90.02	62.02	64.55	35.6	72.1967	GO:0009063;GO:0016052;GO:005002	BP:cellular amino acid catabolic process;BP:carbohydrate catabolic process;MF:L-fuconate dehydratase activity;	K18334	fucD	map00051	Fructose and mannose metabolism	COG4948	M:Cell wall/membrane/envelope biogenesis	XP_035441893.1	mitochondrial enolase superfamily member 1 [Spodoptera frugiperda]	sp|Q2KIA9|ENOF1_BOVIN;	Mitochondrial enolase superfamily member 1 OS=Bos taurus OX=9913 GN=ENOSF1 PE=2 SV=1;	PF13378.10;PF02746.20	MR_MLE_C;MR_MLE_N	Enolase C-terminal domain-like;Mandelate racemase / muconate lactonizing enzyme, N-terminal domain
gene-LOC118270845	LOC118270845	hemolymph lipopolysaccharide-binding protein	0.477	-1.06866	1.58073e-05	0.00171271	yes	down	53.63	55.66	41.21	121.38	89.85	96.86	50.1667	102.697	------	------	------	------	------	------	ENOG410XRS3;ENOG410XPJ1;ENOG410ZPTE;ENOG410ZRYS;ENOG410XNWT	U:Intracellular trafficking, secretion, and vesicular transport;S:Function unknown;S:Function unknown;S:Function unknown;S:Function unknown	XP_050553841.1	hemolymph lipopolysaccharide-binding protein [Spodoptera frugiperda]	sp|P26305|LPSBP_PERAM;	Hemolymph lipopolysaccharide-binding protein OS=Periplaneta americana OX=6978 PE=1 SV=1;	PF00059.25	Lectin_C	Lectin C-type domain
gene-LOC118270882	LOC118270882	apoptosis-inducing factor 1, mitochondrial, transcript variant X1	0.191	-2.38994	0.00152904	0.044249	yes	down	1.16	0.55	0.37	6.4	2.92	1.2	0.693333	3.50667	GO:0006915;GO:0016020;GO:0005739;GO:0050660;GO:0046983;GO:001649	BP:apoptotic process;CC:membrane;CC:mitochondrion;MF:flavin adenine dinucleotide binding;MF:protein dimerization activity;MF:oxidoreductase activity;	K04727	AIFM1, PDCD8	map04210;map04217;map04214	Apoptosis;Necroptosis;Apoptosis - fly	COG0446;ENOG410XP8B	S:Function unknown;	XP_035442547.1	apoptosis-inducing factor 1, mitochondrial isoform X1 [Spodoptera frugiperda]	sp|O95831|AIFM1_HUMAN;	Apoptosis-inducing factor 1, mitochondrial OS=Homo sapiens OX=9606 GN=AIFM1 PE=1 SV=1;	PF07992.18;PF14721.10	Pyr_redox_2;AIF_C	Pyridine nucleotide-disulphide oxidoreductase;Apoptosis-inducing factor, mitochondrion-associated, C-term
gene-LOC118274075	LOC118274075	beta-ureidopropionase-like	0.302	-1.72945	1.53119e-05	0.00170914	yes	down	458.95	245.77	419.82	1665.93	1059.99	993.82	374.847	1239.91	GO:000680	BP:nitrogen compound metabolic process;	K01431	UPB1, pydC	map00240;map00983;map00770;map00410	Pyrimidine metabolism;Drug metabolism - other enzymes;Pantothenate and CoA biosynthesis;beta-Alanine metabolism	COG0388	S:Function unknown	XP_035447324.2	beta-ureidopropionase-like [Spodoptera frugiperda]	sp|Q5RBM6|BUP1_PONAB;	Beta-ureidopropionase OS=Pongo abelii OX=9601 GN=UPB1 PE=2 SV=1;	PF00795.26	CN_hydrolase	Carbon-nitrogen hydrolase
gene-LOC118274747	LOC118274747	trypsin CFT-1-like	0.323	-1.62829	0.000129064	0.00816362	yes	down	4.21	2.97	1.87	8.67	7.76	11.29	3.01667	9.24	GO:0006508;GO:000425	BP:proteolysis;MF:serine-type endopeptidase activity;	K01312	PRSS1_2_3	map04972;map05164;map04080;map04974	Pancreatic secretion;Influenza A;Neuroactive ligand-receptor interaction;Protein digestion and absorption	COG5640	O:Posttranslational modification, protein turnover, chaperones	XP_035448335.2	trypsin CFT-1-like [Spodoptera frugiperda]	sp|P35042|TRYP_CHOFU;	Trypsin CFT-1 OS=Choristoneura fumiferana OX=7141 PE=1 SV=1;	PF00089.30;PF13365.10	Trypsin;Trypsin_2	Trypsin;Trypsin-like peptidase domain
gene-LOC118274783	LOC118274783	trypsin, alkaline C-like	0.298	-1.74584	2.09944e-06	0.000386223	yes	down	17.41	17.55	12.38	64.33	31.87	58.68	15.78	51.6267	GO:0006508;GO:000425	BP:proteolysis;MF:serine-type endopeptidase activity;	K01312	PRSS1_2_3	map04972;map05164;map04080;map04974	Pancreatic secretion;Influenza A;Neuroactive ligand-receptor interaction;Protein digestion and absorption	COG5640	O:Posttranslational modification, protein turnover, chaperones	XP_035448381.2	trypsin, alkaline C-like [Spodoptera frugiperda]	sp|P35047|TRYC_MANSE;	Trypsin, alkaline C OS=Manduca sexta OX=7130 PE=2 SV=1;	PF00089.30	Trypsin	Trypsin
gene-LOC118274837	LOC118274837	trypsin CFT-1-like	0.263	-1.9288	4.3599e-06	0.000650024	yes	down	37.67	28.09	15.66	120.24	77.99	117.25	27.14	105.16	GO:0006508;GO:000425	BP:proteolysis;MF:serine-type endopeptidase activity;	K01312	PRSS1_2_3	map04972;map05164;map04080;map04974	Pancreatic secretion;Influenza A;Neuroactive ligand-receptor interaction;Protein digestion and absorption	COG5640	O:Posttranslational modification, protein turnover, chaperones	XP_035448463.2	trypsin CFT-1-like [Spodoptera frugiperda]	sp|P35042|TRYP_CHOFU;	Trypsin CFT-1 OS=Choristoneura fumiferana OX=7141 PE=1 SV=1;	PF00089.30;PF13365.10	Trypsin;Trypsin_2	Trypsin;Trypsin-like peptidase domain
gene-LOC118275169	LOC118275169	adenosine deaminase 2-like	0.416	-1.26395	0.000721066	0.0272875	yes	down	0.47	0.53	0.66	1.09	1.55	1.32	0.553333	1.32	GO:0006154;GO:0005615;GO:0004000;GO:004693	BP:adenosine catabolic process;CC:extracellular space;MF:adenosine deaminase activity;MF:deoxyadenosine deaminase activity;	K19572	CECR1, ADA2	map01232;map00230	Nucleotide metabolism;Purine metabolism	COG1816	F:Nucleotide transport and metabolism	XP_035448928.2	adenosine deaminase 2-like [Spodoptera frugiperda]	sp|Q9NZK5|ADA2_HUMAN;	Adenosine deaminase 2 OS=Homo sapiens OX=9606 GN=ADA2 PE=1 SV=2;	PF00962.26;PF08451.15;PF19326.3	A_deaminase;A_deaminase_N;AMP_deaminase	Adenosine deaminase;Adenosine/AMP deaminase N-terminal;AMP deaminase
gene-LOC118275853	LOC118275853	N-acetylneuraminate lyase, transcript variant X1	0.424	-1.23734	0.000441427	0.0197035	yes	down	87.08	86.71	58.79	247.04	155.21	133.86	77.5267	178.703	GO:001682	MF:lyase activity;	K01639	E4.1.3.3, nanA, NPL	map00520	Amino sugar and nucleotide sugar metabolism	COG0329	E:Amino acid transport and metabolism	XP_050551199.1	N-acetylneuraminate lyase isoform X1 [Spodoptera frugiperda]	sp|Q5RDY1|NPL_PONAB;	N-acetylneuraminate lyase OS=Pongo abelii OX=9601 GN=NPL PE=2 SV=1;	PF00701.26	DHDPS	Dihydrodipicolinate synthetase family
gene-LOC118276134	LOC118276134	polycystic kidney disease protein 1-like 3	0.055	-4.18007	1.03964e-11	1.38095e-08	yes	down	0.24	0.05	0.14	3.32	3.04	1.67	0.143333	2.67667	GO:001602	CC:membrane;	------	------	------	------	ENOG4111N28	S:Function unknown	KAF9804425.1	hypothetical protein SFRURICE_014345 [Spodoptera frugiperda]	sp|A0A1B0GTI8|TM272_HUMAN;	Transmembrane protein 272 OS=Homo sapiens OX=9606 GN=TMEM272 PE=2 SV=3;	------	------	------
gene-LOC118278441	LOC118278441	modular serine protease-like, transcript variant X1	0.454	-1.1395	1.95521e-05	0.00190964	yes	down	12.23	11.86	9.79	29.44	22.76	20.7	11.2933	24.3	GO:1990547;GO:0006508;GO:0016020;GO:0005743;GO:0004252;GO:000531	BP:mitochondrial phosphate ion transmembrane transport;BP:proteolysis;CC:membrane;CC:mitochondrial inner membrane;MF:serine-type endopeptidase activity;MF:inorganic phosphate transmembrane transporter activity;	K20674	MODSP	map04624	Toll and Imd signaling pathway	COG5640	O:Posttranslational modification, protein turnover, chaperones	XP_050559492.1	modular serine protease-like isoform X1 [Spodoptera frugiperda]	sp|Q9VER6|MODSP_DROME;	Modular serine protease OS=Drosophila melanogaster OX=7227 GN=modSP PE=1 SV=2;	PF00057.22;PF00089.30;PF00084.24	Ldl_recept_a;Trypsin;Sushi	Low-density lipoprotein receptor domain class A;Trypsin;Sushi repeat
gene-LOC118279541	LOC118279541	protein mono-ADP-ribosyltransferase PARP16	0.207	-2.27542	0.0018342	0.0499256	yes	down	0.94	0.4	0.57	5.24	2.94	1.08	0.636667	3.08667	GO:0016020;GO:0003950;GO:005268	CC:membrane;MF:NAD+ ADP-ribosyltransferase activity;MF:carboxylic ester hydrolase activity;	K00774	PARP16	------	------	ENOG410ZP73	S:Function unknown	XP_035455073.1	protein mono-ADP-ribosyltransferase PARP16 [Spodoptera frugiperda]	sp|Q7TMM8|PAR16_MOUSE;	Protein mono-ADP-ribosyltransferase PARP16 OS=Mus musculus OX=10090 GN=Parp16 PE=1 SV=2;	PF18084.5;PF00644.24	ARTD15_N;PARP	ARTD15 N-terminal domain;Pol
gene-LOC118280191	LOC118280191	uncharacterized LOC118280191	0.163	-2.6199	0.00101736	0.0352835	yes	down	0.25	0.11	0.11	1.63	1.06	0.21	0.156667	0.966667	------	------	------	------	------	------	ENOG410YAFV	S:Function unknown	XP_050558174.1	LOW QUALITY PROTEIN: uncharacterized protein LOC118280191 [Spodoptera frugiperda]	------	------	PF04843.16	Herpes_teg_N	Herpesvirus tegument protein, N-terminal conserved region
gene-LOC118281846	LOC118281846	C-type lectin domain family 4 member D	0.375	-1.41393	4.16164e-09	2.90942e-06	yes	down	2.7	2.63	3.32	7.28	9.22	6.7	2.88333	7.73333	GO:003024	MF:carbohydrate binding;	------	------	------	------	ENOG410XPJ1;ENOG410ZPTE;ENOG410XRS3;ENOG410XNWT	S:Function unknown;U:Intracellular trafficking, secretion, and vesicular transport;S:Function unknown	XP_035458504.2	C-type lectin domain family 4 member D [Spodoptera frugiperda]	sp|P26305|LPSBP_PERAM;	Hemolymph lipopolysaccharide-binding protein OS=Periplaneta americana OX=6978 PE=1 SV=1;	PF00059.25	Lectin_C	Lectin C-type domain
gene-LOC126911497	LOC126911497	trypsin CFT-1-like	0.264	-1.91895	1.5685e-05	0.00171271	yes	down	227.01	188.11	93.03	749.32	419.72	728.61	169.383	632.55	GO:0006508;GO:000425	BP:proteolysis;MF:serine-type endopeptidase activity;	K01312	PRSS1_2_3	map04972;map05164;map04080;map04974	Pancreatic secretion;Influenza A;Neuroactive ligand-receptor interaction;Protein digestion and absorption	COG5640	O:Posttranslational modification, protein turnover, chaperones	XP_050554898.1	trypsin CFT-1-like [Spodoptera frugiperda]	sp|P35042|TRYP_CHOFU;	Trypsin CFT-1 OS=Choristoneura fumiferana OX=7141 PE=1 SV=1;	PF00089.30	Trypsin	Trypsin
Development/reproduction
gene-LOC118280239	LOC118280239	ecdysone oxidase	3.596	1.84644	0.00112007	0.0377002	yes	up	0.84	1.06	3.04	0.42	0.51	0.41	1.64667	0.446667	GO:0050660;GO:001661	MF:flavin adenine dinucleotide binding;MF:oxidoreductase activity, acting on CH-OH group of donors;	------	------	------	------	COG2303	E:Amino acid transport and metabolism	XP_050558009.1	ecdysone oxidase [Spodoptera frugiperda]	sp|Q95NZ0|EO_SPOLI;	Ecdysone oxidase OS=Spodoptera littoralis OX=7109 PE=1 SV=1;	PF00732.23;PF05199.17;PF07992.18;PF01266.28;PF13738.10;PF05834.16	GMC_oxred_N;GMC_oxred_C;Pyr_redox_2;DAO;Pyr_redox_3;Lycopene_cycl	GMC oxidoreductase;GMC oxidoreductase;Pyridine nucleotide-disulphide oxidoreductase;FAD dependent oxidoreductase;Pyridine nucleotide-disulphide oxidoreductase;Lycopene cyclase protein
gene-LOC118265750	LOC118265750	ecdysone oxidase-like, transcript variant X1	0.39	-1.36011	0.000182779	0.0105559	yes	down	0.49	0.54	0.76	1.56	1.23	1.73	0.596667	1.50667	GO:0050660;GO:001661	MF:flavin adenine dinucleotide binding;MF:oxidoreductase activity, acting on CH-OH group of donors;	------	------	------	------	COG2303	E:Amino acid transport and metabolism	XP_035434758.2	ecdysone oxidase-like [Spodoptera frugiperda]	sp|H6AGY0|EO_BOMMO;	Ecdysone oxidase OS=Bombyx mori OX=7091 GN=EO PE=1 SV=1;	PF00732.23;PF05199.17;PF07992.18;PF13450.10	GMC_oxred_N;GMC_oxred_C;Pyr_redox_2;NAD_binding_8	GMC oxidoreductase;GMC oxidoreductase;Pyridine nucleotide-disulphide oxidoreductase;NA
gene-LOC118266253	LOC118266253	ecdysone oxidase-like	0.326	-1.61537	2.67412e-13	4.44004e-10	yes	down	5.38	6.99	4.52	14.54	16.72	19.65	5.63	16.97	GO:0050660;GO:001661	MF:flavin adenine dinucleotide binding;MF:oxidoreductase activity, acting on CH-OH group of donors;	------	------	------	------	COG2303	E:Amino acid transport and metabolism	XP_035435546.2	ecdysone oxidase-like [Spodoptera frugiperda]	sp|Q95NZ0|EO_SPOLI;	Ecdysone oxidase OS=Spodoptera littoralis OX=7109 PE=1 SV=1;	PF00732.23;PF05199.17;PF00890.28;PF05834.16;PF01266.28;PF13450.10	GMC_oxred_N;GMC_oxred_C;FAD_binding_2;Lycopene_cycl;DAO;NAD_binding_8	GMC oxidoreductase;GMC oxidoreductase;FAD binding domain;Lycopene cyclase protein;FAD dependent oxidoreductase;NA
gene-LOC118268258	LOC118268258	uncharacterized LOC118268258, transcript variant X1	0.038	-4.73665	0.00131644	0.0410477	yes	down	0.06	0	0	0.55	0.53	0.25	0.02	0.443333	GO:0016020;GO:000557	CC:membrane;CC:extracellular region;	------	------	------	------	ENOG4110T51;COG2340	S:Function unknown;	XP_035438564.2	uncharacterized protein LOC118268258 isoform X1 [Spodoptera frugiperda]	sp|P35779|VA3_SOLRI;	Venom allergen 3 OS=Solenopsis richteri OX=30203 PE=1 SV=2;	PF00188.30	CAP	Cysteine-rich secretory protein family
gene-LOC118265209	LOC118265209	WD repeat-containing protein on Y chromosome	0.174	-2.52636	0.00146101	0.0433484	yes	down	0.1	0.05	0.05	0.6	0.42	0.15	0.0666667	0.39	------	------	------	------	------	------	ENOG410Z6S0	S:Function unknown	XP_035433897.2	WD repeat-containing protein on Y chromosome [Spodoptera frugiperda]	sp|Q5TTP0|WDY_ANOGA;	WD repeat-containing protein on Y chromosome OS=Anopheles gambiae OX=7165 GN=WDY PE=4 SV=4;	PF00400.36;PF11715.12	WD40;Nup160	WD domain, G-beta repeat;Nucleoporin Nup120/160
Transcription/translation
gene-LOC118263264	LOC118263264	DNA-binding protein D-ETS-3, transcript variant X1	5.312	2.40928	0.00169784	0.047579	yes	up	0.2	0.27	0.22	0.01	0.09	0.02	0.23	0.04	------	------	K09436	FLI1	map05202	Transcriptional misregulation in cancer	ENOG410Z0ZF	K:Transcription	XP_035431028.2	DNA-binding protein D-ETS-3 isoform X1 [Spodoptera frugiperda]	sp|P29774|ETS3_DROME;	DNA-binding protein D-ETS-3 OS=Drosophila melanogaster OX=7227 GN=Ets65A PE=2 SV=3;	PF00178.26	Ets	Ets-domain
gene-LOC118271892	LOC118271892	SET domain-containing protein SmydA-8, transcript variant X2	2.328	1.21902	9.72165e-05	0.00642451	yes	up	5.65	4.47	5.88	1.7	2.86	2.28	5.33333	2.28	GO:004322	CC:intracellular organelle;	------	------	------	------	COG2940	S:Function unknown	XP_035444044.2	SET domain-containing protein SmydA-8 [Spodoptera frugiperda]	sp|O46040|MSTAA_DROME;	SET domain-containing protein SmydA-8, isoform A OS=Drosophila melanogaster OX=7227 GN=SmydA-8 PE=2 SV=3;	------	------	------
gene-LOC118277141	LOC118277141	uncharacterized LOC118277141	7.903	2.98233	0.000178345	0.0104355	yes	up	152.83	46.8	536.56	30.97	42.49	18.34	245.397	30.6	------	------	------	------	------	------	ENOG410Z9F4	S:Function unknown	XP_050552395.1	uncharacterized protein LOC118277141 [Spodoptera frugiperda]	------	------	PF15868.9	MBF2	Transcription activator MBF2
gene-LOC118277150	LOC118277150	uncharacterized LOC118277150	8.516	3.09019	0.00026635	0.0136074	yes	up	32.1	8.31	99.29	5.94	7.81	2.41	46.5667	5.38667	------	------	------	------	------	------	ENOG410Z9F4	S:Function unknown	XP_035451750.2	uncharacterized protein LOC118277150 [Spodoptera frugiperda]	------	------	PF15868.9	MBF2	Transcription activator MBF2
gene-LOC118277174	LOC118277174	uncharacterized LOC118277174	9.321	3.22051	1.64226e-05	0.00173128	yes	up	43.83	16.85	155.58	6.92	8.12	7.56	72.0867	7.53333	------	------	------	------	------	------	ENOG410Z9F4	S:Function unknown	XP_035451781.2	uncharacterized protein LOC118277174 [Spodoptera frugiperda]	------	------	PF15868.9	MBF2	Transcription activator MBF2
gene-LOC118277211	LOC118277211	probable enoyl-CoA hydratase	4.337	2.11684	1.51289e-05	0.00170302	yes	up	2.3	4.98	2.04	0.6	0.64	0.82	3.10667	0.686667	------	------	------	------	------	------	COG1024;COG4886	I:Lipid transport and metabolism;S:Function unknown	XP_035451823.1	probable enoyl-CoA hydratase [Spodoptera frugiperda]	sp|A4YI89|HPCD_METS5;	3-hydroxypropionyl-coenzyme A dehydratase OS=Metallosphaera sedula;	PF00378.24;PF16113.9	ECH_1;ECH_2	Enoyl-CoA hydratase/isomerase;Enoyl-CoA hydratase/isomerase
gene-LOC118279243	LOC118279243	uncharacterized LOC118279243	2.592	1.37415	4.06363e-11	4.90702e-08	yes	up	129.47	76.65	86.5	46.63	33.36	30.94	97.54	36.9767	------	------	------	------	------	------	ENOG4111CB2;ENOG41118JD;ENOG4110T1G	S:Function unknown;	XP_035454764.2	uncharacterized protein LOC118279243 [Spodoptera frugiperda]	------	------	PF15868.9	MBF2	Transcription activator MBF2
gene-LOC118280849	LOC118280849	zinc finger protein 782-like	4.872	2.28445	0.00129361	0.0408148	yes	up	0.89	1.25	0.76	0.3	0.16	0.11	0.966667	0.19	GO:0032259;GO:0005634;GO:004205	BP:methylation;CC:nucleus;MF:histone methyltransferase activity;	K09228;K20795	KRAB;PRDM6	map00310;map05168	Lysine degradation;Herpes simplex virus 1 infection	------	------	XP_050556592.1	LOW QUALITY PROTEIN: zinc finger protein 782-like [Spodoptera frugiperda]	------	------	PF13465.10;PF00096.30;PF13894.10;PF12874.11;PF13909.10;PF13912.10	zf-H2C2_2;zf-C2H2;zf-C2H2_4;zf-met;zf-H2C2_5;zf-C2H2_6	Zinc-finger double domain;Zinc finger, C2H2 type;C2H2-type zinc finger;Zinc-finger of C2H2 type;C2H2-type zinc-finger domain;C2H2-type zinc finger
gene-LOC118263857	LOC118263857	forkhead box protein I2-like	0.381	-1.39242	2.47033e-06	0.000421381	yes	down	0.93	0.83	0.72	2.64	2.07	1.42	0.826667	2.04333	GO:0005634;GO:0003700;GO:004356	CC:nucleus;MF:transcription factor activity, sequence-specific DNA binding;MF:sequence-specific DNA binding;	------	------	------	------	COG5025	K:Transcription	XP_050561554.1	forkhead box protein I2-like [Spodoptera frugiperda]	sp|P35583|FOXA2_MOUSE;	Hepatocyte nuclear factor 3-beta OS=Mus musculus OX=10090 GN=Foxa2 PE=1 SV=2;	PF00250.22	Forkhead	Forkhead domain
gene-LOC118277179	LOC118277179	uncharacterized LOC118277179	0.369	-1.43962	1.59958e-18	2.12472e-14	yes	down	24.83	26.36	28.11	63.08	79.48	65.87	26.4333	69.4767	------	------	------	------	------	------	ENOG410Z9F4;ENOG410Y5FW	S:Function unknown;	XP_035451784.2	uncharacterized protein LOC118277180 [Spodoptera frugiperda]	sp|D8KY57|SSP_BOMIG;	Probable salivary secreted peptide OS=Bombus ignitus OX=130704 PE=2 SV=1;	PF15868.9	MBF2	Transcription activator MBF2
gene-LOC126911812	LOC126911812	uncharacterized LOC126911812	0.33	-1.6001	0.000475016	0.0206337	yes	down	0.34	0.33	0.34	1.15	1.01	0.97	0.336667	1.04333	GO:0005634;GO:0004523;GO:0008270;GO:000367	CC:nucleus;MF:RNA-DNA hybrid ribonuclease activity;MF:zinc ion binding;MF:nucleic acid binding;	------	------	------	------	COG5048	S:Function unknown	XP_050556690.1	uncharacterized protein LOC126911812 [Spodoptera frugiperda]	------	------	PF00096.30;PF07776.19;PF13894.10	zf-C2H2;zf-AD;zf-C2H2_4	Zinc finger, C2H2 type;Zinc-finger associated domain;C2H2-type zinc finger
gene-LOC126912182	LOC126912182	uncharacterized LOC126912182	0.274	-1.86905	0.00056624	0.022792	yes	down	2.4	5.01	1.16	8.97	11.19	8.7	2.85667	9.62	------	------	------	------	------	------	ENOG4110QNX;ENOG410ZXRB;ENOG41117EJ;ENOG41116VA;ENOG4111D85;ENOG4110RR6;ENOG4110SWG;ENOG4110TA8	S:Function unknown;	XP_050559052.1	uncharacterized protein LOC126912182 [Spodoptera frugiperda]	------	------	PF15868.9	MBF2	Transcription activator MBF2
gene-LOC126912260	LOC126912260	histone H2B	0.299	-1.74116	0.000155541	0.00934862	yes	down	1.15	1.43	1.72	4.91	5.76	3.25	1.43333	4.64	GO:0005634;GO:0000786;GO:0030527;GO:0046982;GO:000367	CC:nucleus;CC:nucleosome;MF:structural constituent of chromatin;MF:protein heterodimerization activity;MF:DNA binding;	K11252	H2B	map05034;map04613;map05322;map05203	Alcoholism;Neutrophil extracellular trap formation;Systemic lupus erythematosus;Viral carcinogenesis	ENOG4111NV5	B:Chromatin structure and dynamics	NP_001153668.1	histone H2B-like protein [Bombyx mori]	sp|P21897|H2B_CHITH;	Histone H2B OS=Chironomus thummi thummi OX=7155 PE=3 SV=2;	PF00125.28;PF00808.27	Histone;CBFD_NFYB_HMF	Core histone H2A/H2B/H3/H4;Histone-like transcription factor
gene-LOC126912321	LOC126912321	uncharacterized LOC126912321	0.036	-4.79789	0.00127418	0.0404903	yes	down	0	0	0.04	0.43	0.29	0.14	0.0133333	0.286667	------	------	------	------	------	------	ENOG410Y37K;ENOG410YUDK;ENOG410XPDV	S:Function unknown;	XP_050549277.1	uncharacterized protein LOC126910648 [Spodoptera frugiperda]	------	------	PF13359.10;PF05485.16;PF13613.10	DDE_Tnp_4;THAP;HTH_Tnp_4	DDE superfamily endonuclease;THAP domain;Helix-turn-helix of DDE superfamily endonuclease
gene-LOC118279428	LOC118279428	small subunit ribosomal RNA	0.386	-1.37286	0.000668512	0.0257387	yes	down	398.73	360.76	300.81	475.75	1419.7	881.54	353.433	925.663	GO:0015074;GO:0042575;GO:0003887;GO:0008270;GO:000367	BP:DNA integration;CC:DNA polymerase complex;MF:DNA-directed DNA polymerase activity;MF:zinc ion binding;MF:nucleic acid binding;	------	------	------	------	ENOG410ZV8G;ENOG41129JI	S:Function unknown;	GBP52942.1	hypothetical protein EVAR_47597_1 [Eumeta japonica]	sp|P0C5Q0|YL54F_YEAST;	Putative uncharacterized protein YLR154W-F OS=Saccharomyces cerevisiae;	------	------	------
gene-LOC118279429	LOC118279429	small subunit ribosomal RNA	0.386	-1.37286	0.000668512	0.0257387	yes	down	398.73	360.76	300.81	475.75	1419.7	881.54	353.433	925.663	GO:0015074;GO:0042575;GO:0003887;GO:0008270;GO:000367	BP:DNA integration;CC:DNA polymerase complex;MF:DNA-directed DNA polymerase activity;MF:zinc ion binding;MF:nucleic acid binding;	------	------	------	------	ENOG410ZV8G;ENOG41129JI	S:Function unknown;	GBP52942.1	hypothetical protein EVAR_47597_1 [Eumeta japonica]	sp|P0C5Q0|YL54F_YEAST;	Putative uncharacterized protein YLR154W-F OS=Saccharomyces cerevisiae;	------	------	------
gene-LOC118279430	LOC118279430	small subunit ribosomal RNA	0.386	-1.37286	0.000668512	0.0257387	yes	down	398.73	360.76	300.81	475.75	1419.7	881.54	353.433	925.663	GO:0015074;GO:0042575;GO:0003887;GO:0008270;GO:000367	BP:DNA integration;CC:DNA polymerase complex;MF:DNA-directed DNA polymerase activity;MF:zinc ion binding;MF:nucleic acid binding;	------	------	------	------	ENOG410ZV8G;ENOG41129JI	S:Function unknown;	GBP52942.1	hypothetical protein EVAR_47597_1 [Eumeta japonica]	sp|P0C5Q0|YL54F_YEAST;	Putative uncharacterized protein YLR154W-F OS=Saccharomyces cerevisiae;	------	------	------
gene-LOC126913056	LOC126913056	small subunit ribosomal RNA	0.386	-1.37286	0.000668512	0.0257387	yes	down	398.73	360.76	300.81	475.75	1419.7	881.54	353.433	925.663	GO:0015074;GO:0042575;GO:0003887;GO:0008270;GO:000367	BP:DNA integration;CC:DNA polymerase complex;MF:DNA-directed DNA polymerase activity;MF:zinc ion binding;MF:nucleic acid binding;	------	------	------	------	ENOG410ZV8G;ENOG41129JI	S:Function unknown;	GBP52942.1	hypothetical protein EVAR_47597_1 [Eumeta japonica]	sp|P0C5Q0|YL54F_YEAST;	Putative uncharacterized protein YLR154W-F OS=Saccharomyces cerevisiae;	------	------	------
Cellular components
gene-LOC118265974	LOC118265974	collagen alpha-1(I) chain, transcript variant X1	4.555	2.1873	0.000219539	0.0118062	yes	up	1.88	1.87	3.84	0.22	0.98	0.48	2.53	0.56	GO:004230	MF:structural constituent of cuticle;	------	------	------	------	ENOG4110SY1;ENOG4111PJ1;ENOG410XTK4;ENOG4110T67	S:Function unknown;	XP_035435183.2	collagen alpha-1(I) chain isoform X1 [Spodoptera frugiperda]	sp|Q8MUC5|CU36_MANSE;	Pupal cuticle protein 36 OS=Manduca sexta OX=7130 GN=PCP36 PE=1 SV=1;	PF00379.27	Chitin_bind_4	Insect cuticle protein
gene-LOC118267836	LOC118267836	keratin-associated protein 19-2	3.37	1.75294	0.000519229	0.0218257	yes	up	94.08	36.59	137.07	28.35	27.79	23.03	89.2467	26.39	------	------	------	------	------	------	------	------	XP_035437970.1	keratin-associated protein 19-2 [Spodoptera frugiperda]	------	------	------	------	------
gene-LOC118263071	LOC118263071	tubulin beta-4B chain-like	0.127	-2.97225	0.000763079	0.0281555	yes	down	4.78	0.87	2	36.47	21.07	4.08	2.55	20.54	GO:0007017;GO:0005874;GO:0005200;GO:0003924;GO:000552	BP:microtubule-based process;CC:microtubule;MF:structural constituent of cytoskeleton;MF:GTPase activity;MF:GTP binding;	K07375	TUBB	map04814;map04540;map05012;map05010;map05016;map05130;map05014;map05132;map04145;map05022;map05020	Motor proteins;Gap junction;Parkinson disease;Alzheimer disease;Huntington disease;Pathogenic Escherichia coli infection;Amyotrophic lateral sclerosis;Salmonella infection;Phagosome;Pathways of neurodegeneration - multiple diseases;Prion disease	COG5023	Z:Cytoskeleton	XP_022821991.1	tubulin beta-4B chain-like [Spodoptera litura]	sp|P11833|TBB_PARLI;	Tubulin beta chain OS=Paracentrotus lividus OX=7656 PE=2 SV=1;	PF00091.29;PF03953.21;PF10644.13	Tubulin;Tubulin_C;Misat_Tub_SegII	Tubulin/FtsZ family, GTPase domain;Tubulin C-terminal domain;Misato Segment II tubulin-like domain
gene-LOC118273007	LOC118273007	tubulin glycylase 3A, transcript variant X1	0.173	-2.52909	0.00106925	0.0364176	yes	down	0.06	0.05	0.14	0.63	0.54	0.23	0.0833333	0.466667	GO:003621	BP:protein modification process;	K16608	TTLL3_8	------	------	ENOG4111J08;ENOG410XQDM	S:Function unknown;	XP_035445628.2	tubulin glycylase 3A isoform X1 [Spodoptera frugiperda]	sp|Q9VM91|TTL3A_DROME;	Tubulin glycylase 3A OS=Drosophila melanogaster OX=7227 GN=TTLL3A PE=1 SV=1;	PF03133.19;PF14398.10;PF14397.10	TTL;ATPgrasp_YheCD;ATPgrasp_ST	Tubulin-tyrosine ligase family;YheC/D like ATP-grasp;Sugar-transfer associated ATP-grasp
gene-LOC118275565	LOC118275565	uncharacterized LOC118275565	0.178	-2.4887	0.000354094	0.0169188	yes	down	0.37	0.47	0.17	2.24	4.24	6.17	0.336667	4.21667	GO:006161	CC:MICOS complex;	------	------	------	------	ENOG4111DYC	S:Function unknown	XP_035449467.1	uncharacterized protein LOC118275565 [Spodoptera frugiperda]	------	------	PF15884.9	QIL1	MICOS complex subunit MIC13, QIL1
gene-LOC118280575	LOC118280575	tubulin beta chain	0.145	-2.7819	0.000583183	0.0233789	yes	down	3.06	0.7	1.34	21.36	10.85	3.47	1.7	11.8933	GO:0007017;GO:0005874;GO:0005200;GO:0003924;GO:000552	BP:microtubule-based process;CC:microtubule;MF:structural constituent of cytoskeleton;MF:GTPase activity;MF:GTP binding;	K07375	TUBB	map04814;map04540;map05012;map05010;map05016;map05130;map05014;map05132;map04145;map05022;map05020	Motor proteins;Gap junction;Parkinson disease;Alzheimer disease;Huntington disease;Pathogenic Escherichia coli infection;Amyotrophic lateral sclerosis;Salmonella infection;Phagosome;Pathways of neurodegeneration - multiple diseases;Prion disease	COG5023	Z:Cytoskeleton	XP_011551865.1	tubulin beta chain [Plutella xylostella]	sp|P11833|TBB_PARLI;	Tubulin beta chain OS=Paracentrotus lividus OX=7656 PE=2 SV=1;	PF00091.29;PF03953.21;PF10644.13	Tubulin;Tubulin_C;Misat_Tub_SegII	Tubulin/FtsZ family, GTPase domain;Tubulin C-terminal domain;Misato Segment II tubulin-like domain
Cuticle
gene-LOC118261775	LOC118261775	cuticle protein 7	18.286	4.19264	4.25483e-07	0.000113034	yes	up	4.73	6.01	14.46	0.24	0.98	0.11	8.4	0.443333	GO:004230	MF:structural constituent of cuticle;	------	------	------	------	ENOG410YSFI;ENOG4110SG6;ENOG410ZM6M	S:Function unknown;	XP_050557645.1	cuticle protein 7 [Spodoptera frugiperda]	sp|P45583|CU19_LOCMI;	Cuticle protein 19 OS=Locusta migratoria OX=7004 PE=1 SV=1;	PF00379.27	Chitin_bind_4	Insect cuticle protein
gene-LOC118261963	LOC118261963	cuticle protein 19-like	2.893	1.53255	0.000270544	0.0137687	yes	up	13.54	10.23	16.94	2.5	6.2	5.27	13.57	4.65667	GO:004230	MF:structural constituent of cuticle;	------	------	------	------	ENOG410YSFI	S:Function unknown	KAF9796324.1	hypothetical protein SFRURICE_019406, partial [Spodoptera frugiperda]	sp|P45583|CU19_LOCMI;	Cuticle protein 19 OS=Locusta migratoria OX=7004 PE=1 SV=1;	PF00379.27	Chitin_bind_4	Insect cuticle protein
gene-LOC118261769	LOC118261769	endocuticle structural glycoprotein SgAbd-5-like, transcript variant X1	4.575	2.19386	0.000762648	0.0281555	yes	up	39.16	8.24	50.09	4.97	7.8	6.63	32.4967	6.46667	GO:004230	MF:structural constituent of cuticle;	------	------	------	------	ENOG410YVGC;ENOG4110QDR;ENOG410YVKS;ENOG41125BY	S:Function unknown;	XP_035459257.2	endocuticle structural glycoprotein SgAbd-5-like isoform X1 [Spodoptera frugiperda]	sp|P45589|CU12_HYACE;	Flexible cuticle protein 12 OS=Hyalophora cecropia OX=7123 GN=CP12 PE=2 SV=1;	PF00379.27	Chitin_bind_4	Insect cuticle protein
gene-LOC118263986	LOC118263986	pupal cuticle protein 20-like	7.192	2.84649	0.000688685	0.0264387	yes	up	5.73	3.32	10.23	1.23	1.3	0.1	6.42667	0.876667	GO:004230	MF:structural constituent of cuticle;	------	------	------	------	ENOG4111PJ1	S:Function unknown	XP_035432175.2	pupal cuticle protein 20-like [Spodoptera frugiperda]	sp|Q8T635|CU20_MANSE;	Pupal cuticle protein 20 OS=Manduca sexta OX=7130 GN=PCP20 PE=1 SV=1;	PF00379.27	Chitin_bind_4	Insect cuticle protein
gene-LOC118265842	LOC118265842	pupal cuticle protein 36a-like	13.866	3.79351	1.3042e-07	4.81214e-05	yes	up	3.05	8.34	17.25	0.36	1.28	0.47	9.54667	0.703333	GO:004230	MF:structural constituent of cuticle;	------	------	------	------	ENOG4111PJ1;ENOG410XTK4;ENOG4110SY1	S:Function unknown;	XP_035434976.2	pupal cuticle protein 36a-like [Spodoptera frugiperda]	sp|P85197|CU03_LONON;	Cuticle protein 3 OS=Lonomia obliqua OX=304329 PE=1 SV=2;	PF00379.27	Chitin_bind_4	Insect cuticle protein
gene-LOC118265848	LOC118265848	pupal cuticle protein 36-like, transcript variant X1	4.671	2.22361	5.02054e-05	0.00401734	yes	up	95.6	34.28	106.61	17.74	21.47	9.79	78.83	16.3333	------	------	------	------	------	------	ENOG4110QGB	S:Function unknown	XP_035434983.2	pupal cuticle protein 36-like isoform X1 [Spodoptera frugiperda]	------	------	------	------	------
gene-LOC118265976	LOC118265976	pupal cuticle protein 36a-like	11.476	3.52058	0.000399432	0.0185512	yes	up	0.88	0.96	2.64	0.23	0.34	0.21	1.49333	0.26	GO:004230	MF:structural constituent of cuticle;	------	------	------	------	ENOG4111PJ1;ENOG410XTK4;ENOG4110SY1	S:Function unknown;	XP_050551093.1	pupal cuticle protein 36a-like [Spodoptera frugiperda]	sp|P85197|CU03_LONON;	Cuticle protein 3 OS=Lonomia obliqua OX=304329 PE=1 SV=2;	PF00379.27	Chitin_bind_4	Insect cuticle protein
gene-LOC118266013	LOC118266013	pupal cuticle protein 36	8.346	3.06114	4.40429e-06	0.000650024	yes	up	33.86	16.99	66.88	3.05	9.12	2.37	39.2433	4.84667	GO:004230	MF:structural constituent of cuticle;	------	------	------	------	ENOG4111PJ1;ENOG410XTK4;ENOG4110T67;ENOG4110SY1;ENOG4110RRZ	S:Function unknown;	XP_035435242.1	pupal cuticle protein 36 [Spodoptera frugiperda]	sp|Q8T634|CU36A_MANSE;	Pupal cuticle protein 36a OS=Manduca sexta OX=7130 GN=PCP36a PE=2 SV=1;	PF00379.27	Chitin_bind_4	Insect cuticle protein
gene-LOC118268277	LOC118268277	flexible cuticle protein 12, transcript variant X1	6.365	2.67018	0.000283376	0.0142041	yes	up	7856.93	2357.2	9518.59	445.24	2148.5	547.56	6577.57	1047.1	GO:004230	MF:structural constituent of cuticle;	------	------	------	------	ENOG410YVGC;ENOG41125BY;ENOG410ZNDD	S:Function unknown;	XP_035438587.2	flexible cuticle protein 12 isoform X1 [Spodoptera frugiperda]	sp|P45589|CU12_HYACE;	Flexible cuticle protein 12 OS=Hyalophora cecropia OX=7123 GN=CP12 PE=2 SV=1;	PF00379.27	Chitin_bind_4	Insect cuticle protein
gene-LOC118269457	LOC118269457	cuticle protein CP14.6	3.421	1.77455	0.00138252	0.041751	yes	up	10403.1	2892.16	12127.8	2307.88	3088.41	2064.41	8474.36	2486.9	GO:0016020;GO:004230	CC:membrane;MF:structural constituent of cuticle;	------	------	------	------	ENOG410ZNDD;ENOG4110RUZ;ENOG4111PJ1;ENOG4110T0M;ENOG410YZKX	S:Function unknown;	XP_035440469.2	cuticle protein CP14.6 [Spodoptera frugiperda]	sp|O02387|CU17_BOMMO;	Larval cuticle protein LCP-17 OS=Bombyx mori OX=7091 GN=LCP17 PE=2 SV=1;	PF00379.27	Chitin_bind_4	Insect cuticle protein
gene-LOC118272373	LOC118272373	cuticle protein 21-like	5.784	2.53194	1.33579e-05	0.00151652	yes	up	407.35	137.69	545.74	46.09	95.99	45.43	363.593	62.5033	GO:001602	CC:membrane;	------	------	------	------	ENOG4110SXM;ENOG4110SF2;ENOG4110RAS	S:Function unknown;	KAF9803021.1	hypothetical protein SFRURICE_012266 [Spodoptera frugiperda]	------	------	------	------	------
gene-LOC118273370	LOC118273370	larval/pupal rigid cuticle protein 66-like	8.638	3.11062	0.000266206	0.0136074	yes	up	511.07	134.74	736.9	22.4	121.58	17.92	460.903	53.9667	GO:004230	MF:structural constituent of cuticle;	------	------	------	------	ENOG4110T6F;ENOG41115ER;ENOG410YXZN;ENOG410Z4RP	S:Function unknown;	KAF9787612.1	hypothetical protein SFRURICE_001664, partial [Spodoptera frugiperda]	sp|P45590|CU66_HYACE;	Larval/pupal rigid cuticle protein 66 OS=Hyalophora cecropia OX=7123 GN=CP66 PE=1 SV=1;	PF00379.27	Chitin_bind_4	Insect cuticle protein
gene-LOC118273465	LOC118273465	cuticle protein 7	15.859	3.98719	1.2515e-09	9.23539e-07	yes	up	114.4	34.75	213.78	6.93	10.11	5.51	120.977	7.51667	GO:004230	MF:structural constituent of cuticle;	------	------	------	------	ENOG410Z4RP;ENOG41115ER;ENOG4110T6F	S:Function unknown;	XP_035446335.2	cuticle protein 7 [Spodoptera frugiperda]	sp|P45590|CU66_HYACE;	Larval/pupal rigid cuticle protein 66 OS=Hyalophora cecropia OX=7123 GN=CP66 PE=1 SV=1;	PF00379.27	Chitin_bind_4	Insect cuticle protein
gene-LOC118273466	LOC118273466	larval/pupal rigid cuticle protein 66	11.593	3.53518	2.29721e-06	0.000401497	yes	up	75.98	19.25	129.61	3.94	11.29	3.77	74.9467	6.33333	GO:004230	MF:structural constituent of cuticle;	------	------	------	------	ENOG41115ER;ENOG410Z4RP;ENOG4110T6F;ENOG410YXZN	S:Function unknown;	XP_035446338.2	larval/pupal rigid cuticle protein 66 [Spodoptera frugiperda]	sp|P45590|CU66_HYACE;	Larval/pupal rigid cuticle protein 66 OS=Hyalophora cecropia OX=7123 GN=CP66 PE=1 SV=1;	PF00379.27	Chitin_bind_4	Insect cuticle protein
gene-LOC118273639	LOC118273639	larval/pupal rigid cuticle protein 66	8.383	3.06749	2.12258e-06	0.000386223	yes	up	586.48	207.56	810.97	40.26	117.33	35.49	535.003	64.36	GO:004230	MF:structural constituent of cuticle;	------	------	------	------	ENOG410YXZN;ENOG4111A3B;ENOG410Z4RP;ENOG41115ER;ENOG4110T6F	S:Function unknown;	XP_035446599.2	larval/pupal rigid cuticle protein 66 [Spodoptera frugiperda]	sp|P45590|CU66_HYACE;	Larval/pupal rigid cuticle protein 66 OS=Hyalophora cecropia OX=7123 GN=CP66 PE=1 SV=1;	PF00379.27	Chitin_bind_4	Insect cuticle protein
gene-LOC118273654	LOC118273654	larval/pupal rigid cuticle protein 66	9.507	3.24894	0.00092256	0.0326641	yes	up	2.7	1.01	4.47	0.31	0.4	0.14	2.72667	0.283333	GO:004230	MF:structural constituent of cuticle;	------	------	------	------	ENOG4110T6F;ENOG410YXZN;ENOG41115ER;ENOG410Z4RP	S:Function unknown;	XP_035446629.2	larval/pupal rigid cuticle protein 66 [Spodoptera frugiperda]	sp|P45590|CU66_HYACE;	Larval/pupal rigid cuticle protein 66 OS=Hyalophora cecropia OX=7123 GN=CP66 PE=1 SV=1;	PF00379.27	Chitin_bind_4	Insect cuticle protein
gene-LOC118273854	LOC118273854	cuticle protein 16.5-like	9.175	3.19767	3.65915e-07	9.91928e-05	yes	up	216.29	75.75	361.58	18.84	38.28	13.69	217.873	23.6033	------	------	------	------	------	------	ENOG4110R6G;ENOG4110QFD;ENOG4110RAS	S:Function unknown;	XP_035446916.2	cuticle protein 16.5-like [Spodoptera frugiperda]	------	------	PF04527.16	Retinin_C	Drosophila Retinin like protein
gene-LOC118273855	LOC118273855	cuticle protein 16.5-like	10.038	3.32739	2.68597e-10	2.54841e-07	yes	up	64.28	28.07	91.46	5.78	8.6	3.97	61.27	6.11667	------	------	------	------	------	------	ENOG4110R6G;ENOG4110QFD;ENOG4110RAS	S:Function unknown;	XP_035446916.2	cuticle protein 16.5-like [Spodoptera frugiperda]	------	------	PF04527.16	Retinin_C	Drosophila Retinin like protein
gene-LOC118274730	LOC118274730	pupal cuticle protein	6.17	2.62525	5.73495e-06	0.000769468	yes	up	298.98	97.8	466.33	39.77	65.17	35.6	287.703	46.8467	------	------	------	------	------	------	ENOG4110QXC;ENOG410Z4W3	S:Function unknown;	XP_035448307.2	pupal cuticle protein [Spodoptera frugiperda]	sp|P42852|CUPP_BOMMO;	Pupal cuticle protein OS=Bombyx mori OX=7091 GN=PCP PE=2 SV=1;	------	------	------
gene-LOC118276092	LOC118276092	cuticle protein 16.5	11.289	3.49678	2.04757e-07	6.79948e-05	yes	up	8.25	9.59	21.35	0.54	2.26	0.59	13.0633	1.13	------	------	------	------	------	------	ENOG4112AQ8	S:Function unknown	XP_035450148.2	cuticle protein 16.5 [Spodoptera frugiperda]	------	------	PF11018.12	Cuticle_3	Pupal cuticle protein C1
gene-LOC118276464	LOC118276464	uncharacterized LOC118276464	4.186	2.06556	6.41576e-05	0.00489774	yes	up	85.75	56.2	122.59	15.31	39.12	12.25	88.18	22.2267	------	------	------	------	------	------	ENOG410Y08D	S:Function unknown	XP_050563138.1	uncharacterized protein LOC118276464 [Spodoptera frugiperda]	------	------	PF11018.12	Cuticle_3	Pupal cuticle protein C1
gene-LOC118277907	LOC118277907	cuticle protein 16.5-like	3.873	1.9535	0.000563043	0.0227337	yes	up	5.96	14.83	5.68	2.76	1.81	1.67	8.82333	2.08	------	------	------	------	------	------	ENOG4110T0Q	S:Function unknown	XP_035452813.2	cuticle protein 16.5-like [Spodoptera frugiperda]	------	------	------	------	------
gene-LOC118277983	LOC118277983	larval cuticle protein A3A-like	14.794	3.88693	7.47886e-05	0.0053718	yes	up	30.72	42.7	119.55	1.14	11.01	0.67	64.3233	4.27333	GO:004230	MF:structural constituent of cuticle;	------	------	------	------	ENOG4111VJY	S:Function unknown	XP_035452921.2	larval cuticle protein A3A-like [Spodoptera frugiperda]	sp|P80683|CUA3A_TENMO;	Larval cuticle protein A3A OS=Tenebrio molitor OX=7067 PE=1 SV=1;	PF00379.27	Chitin_bind_4	Insect cuticle protein
gene-LOC118278046	LOC118278046	larval cuticle protein A3A, transcript variant X1	12.821	3.6804	3.08103e-06	0.000505251	yes	up	38.7	122.08	145.18	2.47	17.37	2.83	101.987	7.55667	GO:004230	MF:structural constituent of cuticle;	------	------	------	------	ENOG4111VJY	S:Function unknown	XP_022835210.1	uncharacterized protein LOC111362717 [Spodoptera litura]	sp|P80683|CUA3A_TENMO;	Larval cuticle protein A3A OS=Tenebrio molitor OX=7067 PE=1 SV=1;	PF00379.27	Chitin_bind_4	Insect cuticle protein
gene-LOC118279656	LOC118279656	pupal cuticle protein PCP52-like	3.437	1.78123	0.00120143	0.0393069	yes	up	482.57	148.18	565.3	103.61	162.25	86.89	398.683	117.583	------	------	------	------	------	------	------	------	XP_035455240.2	pupal cuticle protein PCP52-like [Spodoptera frugiperda]	sp|Q24998|CUP52_GALME;	Pupal cuticle protein PCP52 OS=Galleria mellonella OX=7137 GN=PCP52 PE=2 SV=1;	------	------	------
gene-LOC118279658	LOC118279658	cuticle protein 16.5	6.128	2.61539	1.84525e-05	0.00187102	yes	up	391.73	186.26	572.02	38.79	117.38	33.38	383.337	63.1833	------	------	------	------	------	------	ENOG4110SXG	S:Function unknown	XP_035455242.2	cuticle protein 16.5 [Spodoptera frugiperda]	sp|Q24998|CUP52_GALME;	Pupal cuticle protein PCP52 OS=Galleria mellonella OX=7137 GN=PCP52 PE=2 SV=1;	------	------	------
gene-LOC118279662	LOC118279662	cuticle protein 1	4.402	2.13831	0.0002358	0.0124786	yes	up	949.11	263.8	1261.35	152.32	255.74	160.58	824.753	189.547	------	------	------	------	------	------	ENOG4110T9G	S:Function unknown	XP_035455247.2	cuticle protein 1 [Spodoptera frugiperda]	sp|P85195|CU01_LONON;	Cuticle protein 1 OS=Lonomia obliqua OX=304329 PE=1 SV=2;	------	------	------
gene-LOC118280040	LOC118280040	cuticle protein 1	5.682	2.50646	8.04798e-05	0.00563669	yes	up	327.25	81.87	399.92	32.51	74.34	36.82	269.68	47.89	GO:004230	MF:structural constituent of cuticle;	------	------	------	------	ENOG4110SHP;ENOG410Z3HX	S:Function unknown;	CAH1642928.1	unnamed protein product [Spodoptera littoralis]	------	------	PF17223.7	CPCFC	Cuticle protein CPCFC
gene-LOC118280980	LOC118280980	larval cuticle protein LCP-17-like	10.96	3.45423	1.05205e-08	5.82268e-06	yes	up	22.08	13.36	61.78	2.92	3.82	2.02	32.4067	2.92	GO:004230	MF:structural constituent of cuticle;	------	------	------	------	ENOG4111PJ1;ENOG4110RUZ;ENOG4110T0M	S:Function unknown;	XP_035457293.2	larval cuticle protein LCP-17-like [Spodoptera frugiperda]	sp|O02387|CU17_BOMMO;	Larval cuticle protein LCP-17 OS=Bombyx mori OX=7091 GN=LCP17 PE=2 SV=1;	PF00379.27	Chitin_bind_4	Insect cuticle protein
gene-LOC118282269	LOC118282269	uncharacterized LOC118282269, transcript variant X1	2.252	1.17142	0.00168892	0.047429	yes	up	8.58	15.06	22.09	5.87	8.65	5.26	15.2433	6.59333	GO:004230	MF:structural constituent of cuticle;	------	------	------	------	ENOG411237X	S:Function unknown	XP_035459150.2	uncharacterized protein LOC118282269 isoform X1 [Spodoptera frugiperda]	------	------	PF00379.27	Chitin_bind_4	Insect cuticle protein
gene-LOC118282288	LOC118282288	endocuticle structural glycoprotein SgAbd-5-like, transcript variant X1	3.566	1.8343	0.000110453	0.00722732	yes	up	640.06	272.71	695.29	104.62	209.38	133.83	536.02	149.277	GO:0110165;GO:004230	CC:cellular anatomical entity;MF:structural constituent of cuticle;	------	------	------	------	ENOG410YVGC;ENOG410YVKS;ENOG4110QDR;ENOG41125BY	S:Function unknown;	XP_035428776.2	flexible cuticle protein 12-like isoform X1 [Spodoptera frugiperda]	sp|P45589|CU12_HYACE;	Flexible cuticle protein 12 OS=Hyalophora cecropia OX=7123 GN=CP12 PE=2 SV=1;	PF00379.27	Chitin_bind_4	Insect cuticle protein
gene-LOC118282374	LOC118282374	endocuticle structural glycoprotein ABD-5-like	7.143	2.83657	0.000263409	0.0135615	yes	up	66.23	14.67	144.16	10.67	15.04	5.55	75.02	10.42	GO:004230	MF:structural constituent of cuticle;	------	------	------	------	ENOG4111EHD;ENOG410YVGC;ENOG41125BY	S:Function unknown;	XP_035459323.2	endocuticle structural glycoprotein ABD-5-like [Spodoptera frugiperda]	sp|C0HL62|LCP51_DROME;	Larval cuticle protein 65Ab1 OS=Drosophila melanogaster OX=7227 GN=Lcp65Ab1 PE=1 SV=1;	PF00379.27	Chitin_bind_4	Insect cuticle protein
gene-LOC126910721	LOC126910721	cuticle protein 16.5-like	7.272	2.86235	6.5229e-05	0.00492293	yes	up	308.13	81.15	412.38	15.44	71.59	23.6	267.22	36.8767	GO:004230	MF:structural constituent of cuticle;	------	------	------	------	ENOG410YXZN;ENOG4111A3B;ENOG410Z4RP;ENOG41115ER;ENOG4110T6F	S:Function unknown;	XP_050549950.1	cuticle protein 16.5-like [Spodoptera frugiperda]	sp|P45590|CU66_HYACE;	Larval/pupal rigid cuticle protein 66 OS=Hyalophora cecropia OX=7123 GN=CP66 PE=1 SV=1;	PF00379.27	Chitin_bind_4	Insect cuticle protein
gene-LOC126910723	LOC126910723	larval/pupal rigid cuticle protein 66-like	7.96	2.9927	2.1111e-06	0.000386223	yes	up	308.34	83.25	333.3	22.6	51.13	18.86	241.63	30.8633	GO:004230	MF:structural constituent of cuticle;	------	------	------	------	ENOG41115ER;ENOG410Z4RP;ENOG410YXZN	S:Function unknown;	XP_050549957.1	larval/pupal rigid cuticle protein 66-like [Spodoptera frugiperda]	sp|P45590|CU66_HYACE;	Larval/pupal rigid cuticle protein 66 OS=Hyalophora cecropia OX=7123 GN=CP66 PE=1 SV=1;	PF00379.27	Chitin_bind_4	Insect cuticle protein
gene-LOC126912909	LOC126912909	cuticle protein 16.5-like	5.63	2.49311	0.000149718	0.00903954	yes	up	13.61	17.72	62.41	3.57	8.76	3.92	31.2467	5.41667	GO:004230	MF:structural constituent of cuticle;	------	------	------	------	------	------	XP_022828372.1	paternally-expressed gene 3 protein-like [Spodoptera litura]	------	------	PF11018.12	Cuticle_3	Pupal cuticle protein C1
gene-LOC118274137	LOC118274137	cuticle protein 18.6-like	63.732	5.99394	1.06282e-05	0.00127184	yes	up	0.88	67.8	4.17	0.4	0.44	0.13	24.2833	0.323333	GO:0016020;GO:004230	CC:membrane;MF:structural constituent of cuticle;	------	------	------	------	ENOG410YM5B;ENOG410YRDB;ENOG4110T8H;ENOG410YSFI	S:Function unknown;	XP_035447420.2	cuticle protein 18.6-like [Spodoptera frugiperda]	sp|P11734|CU08_LOCMI;	Cuticle protein 8 OS=Locusta migratoria OX=7004 PE=1 SV=1;	PF00379.27	Chitin_bind_4	Insect cuticle protein
gene-LOC118281406	LOC118281406	cuticle protein 7-like	10.977	3.45638	0.00049464	0.0212631	yes	up	1.33	18.55	4.58	0.46	1.31	0.29	8.15333	0.686667	GO:004230	MF:structural constituent of cuticle;	------	------	------	------	ENOG410YSFI;ENOG4110T8H;ENOG4111EA8	S:Function unknown;	XP_035429015.1	cuticle protein 7-like isoform X1 [Spodoptera frugiperda]	sp|P11733|CU07_LOCMI;	Cuticle protein 7 OS=Locusta migratoria OX=7004 PE=1 SV=2;	PF00379.27	Chitin_bind_4	Insect cuticle protein
gene-LOC118281445	LOC118281445	cuticle protein 7-like	6.06	2.59924	6.10823e-05	0.00468992	yes	up	12.45	11.04	22.47	1.94	4.65	0.84	15.32	2.47667	GO:004230	MF:structural constituent of cuticle;	------	------	------	------	ENOG410YSFI;ENOG4110SG6;ENOG410ZM6M;ENOG4110T8H	S:Function unknown;	XP_035457914.1	cuticle protein 7-like [Spodoptera frugiperda]	sp|P45583|CU19_LOCMI;	Cuticle protein 19 OS=Locusta migratoria OX=7004 PE=1 SV=1;	PF00379.27	Chitin_bind_4	Insect cuticle protein
Unannotated
Gene ID	Gene Name	Gene Description	FC(NL/CK)	Log2FC(NL/CK)	Pvalue	Padjust	Significant	Regulate	NL_1	NL_2	NL_3	CK_1	CK_2	CK_3	NL	CK	GO ID	GO Term	KO ID	KO Name	Pathway ID	Pathway Definition	EggNOG ID	EggNOG Functional Categories	NR Hit-name	NR Description	Swiss-Prot Hit-name	Swiss-Prot Description	Pfam ID	Domain	Domain Description
gene-LOC118262101	LOC118262101	uncharacterized LOC118262101, transcript variant X1	2.061	1.04317	0.00160137	0.0458427	yes	up	4.25	9.26	5.69	2.67	2.64	3.65	6.4	2.98667	------	------	------	------	------	------	ENOG4110S1N	S:Function unknown	XP_050557310.1	uncharacterized protein LOC118262101 isoform X1 [Spodoptera frugiperda]	------	------	------	------	------
gene-LOC118271768	LOC118271768	uncharacterized LOC118271768	2.478	1.30943	0.0014374	0.0428095	yes	up	0.69	0.72	0.86	0.2	0.42	0.29	0.756667	0.303333	GO:001602	CC:membrane;	------	------	------	------	ENOG4111F5P	S:Function unknown	XP_035443860.2	uncharacterized protein LOC118271768 [Spodoptera frugiperda]	------	------	------	------	------
gene-LOC118273870	LOC118273870	uncharacterized LOC118273870	4.376	2.12958	0.000402224	0.0186158	yes	up	857.33	230.44	1185.96	122.39	234.04	162.06	757.91	172.83	GO:001602	CC:membrane;	------	------	------	------	ENOG4110SF2;ENOG4110SXM;ENOG4110SVY;ENOG4110RAS	S:Function unknown;	XP_035446934.2	uncharacterized protein LOC118273870 [Spodoptera frugiperda]	------	------	------	------	------
gene-LOC118276040	LOC118276040	uncharacterized LOC118276040	6.157	2.62216	0.000191947	0.0108621	yes	up	12.32	2.84	15.64	1.66	2.13	1.25	10.2667	1.68	------	------	------	------	------	------	------	------	XP_035450066.2	uncharacterized protein LOC118276040 [Spodoptera frugiperda]	------	------	------	------	------
gene-LOC118277160	LOC118277160	uncharacterized LOC118277160	2.427	1.27917	0.000744913	0.0277162	yes	up	16.7	29.65	19.98	9.27	5.24	10.62	22.11	8.37667	------	------	------	------	------	------	------	------	XP_035451766.2	uncharacterized protein LOC118277160 [Spodoptera frugiperda]	------	------	------	------	------
gene-LOC126910892	LOC126910892	uncharacterized LOC126910892	46.165	5.52873	0.000504118	0.0215312	yes	up	0.61	0.25	0.56	0	0	0	0.473333	0	------	------	------	------	------	------	------	------	KAF9794656.1	hypothetical protein SFRURICE_019534 [Spodoptera frugiperda]	------	------	------	------	------
gene-LOC126911131	LOC126911131	uncharacterized LOC126911131	2.724	1.44548	0.00129893	0.0408854	yes	up	0.35	0.38	0.54	0.13	0.16	0.17	0.423333	0.153333	------	------	------	------	------	------	------	------	KAF9794756.1	hypothetical protein SFRURICE_017446 [Spodoptera frugiperda]	------	------	------	------	------
gene-LOC126911315	LOC126911315	uncharacterized LOC126911315	3.577	1.83888	8.2864e-06	0.00103838	yes	up	129.59	132.41	262.99	28.1	39.89	63.46	174.997	43.8167	GO:001602	CC:membrane;	------	------	------	------	------	------	KAH9643187.1	hypothetical protein HF086_010639 [Spodoptera exigua]	sp|P0DQJ0|ASI3A_MACAT;	U-Asilidi;	------	------	------
gene-LOC126911316	LOC126911316	uncharacterized LOC126911316	3.164	1.66182	7.70713e-09	4.808e-06	yes	up	879.43	1622.89	1656.42	294.58	516.43	502.96	1386.25	437.99	GO:001602	CC:membrane;	------	------	------	------	------	------	KAH9643187.1	hypothetical protein HF086_010639 [Spodoptera exigua]	sp|P0DQJ0|ASI3A_MACAT;	U-Asilidi;	------	------	------
gene-LOC126911322	LOC126911322	uncharacterized LOC126911322	80.776	6.33586	6.02868e-06	0.000800789	yes	up	1.48	1.46	0.87	0	0	0	1.27	0	GO:0016020;GO:002285	CC:membrane;MF:transmembrane transporter activity;	------	------	------	------	ENOG410XNQK	G:Carbohydrate transport and metabolism	XP_035441861.2	facilitated trehalose transporter Tret1-like [Spodoptera frugiperda]	------	------	------	------	------
gene-LOC126911410	LOC126911410	uncharacterized LOC126911410	3.266	1.70773	0.000158512	0.0094843	yes	up	11.43	17.2	24.01	3.04	4.48	3.84	17.5467	3.78667	------	------	------	------	------	------	------	------	KAF9794608.1	hypothetical protein SFRURICE_018671 [Spodoptera frugiperda]	------	------	------	------	------
gene-LOC126911500	LOC126911500	-	2.411	1.26959	0.000550827	0.0226521	yes	up	7.32	12.89	6.02	3.79	2.6	4.12	8.74333	3.50333	GO:0006508;GO:000425	BP:proteolysis;MF:serine-type endopeptidase activity;	K01312	PRSS1_2_3	map04972;map05164;map04080;map04974	Pancreatic secretion;Influenza A;Neuroactive ligand-receptor interaction;Protein digestion and absorption	COG5640	O:Posttranslational modification, protein turnover, chaperones	CAH0695434.1	unnamed protein product [Spodoptera exigua]	sp|P35042|TRYP_CHOFU;	Trypsin CFT-1 OS=Choristoneura fumiferana OX=7141 PE=1 SV=1;	------	------	------
gene-LOC118276292	LOC118276292	uncharacterized LOC118276292	40.939	5.3554	0.000642189	0.0250412	yes	up	0.3	0.24	3	0.04	0.04	0	1.18	0.0266667	GO:0016020;GO:000554	CC:membrane;MF:odorant binding;	------	------	------	------	ENOG4110RS7;ENOG4110RSC	S:Function unknown;	XP_035450441.2	uncharacterized protein LOC118276292 [Spodoptera frugiperda]	------	------	------	------	------
gene-LOC126912077	LOC126912077	uncharacterized LOC126912077, transcript variant X1	10.554	3.3997	0.00162805	0.0462082	yes	up	0.17	0.91	1.85	0.04	0.04	0.05	0.976667	0.0433333	------	------	------	------	------	------	------	------	------	------	------	------	------	------	------
gene-LOC118263247	LOC118263247	uncharacterized LOC118263247, transcript variant X1	0.27	-1.89068	0.000496694	0.0212825	yes	down	0.16	0.18	0.14	0.7	0.5	0.37	0.16	0.523333	GO:000875	MF:S-adenosylmethionine-dependent methyltransferase activity;	------	------	------	------	ENOG410XT42	S:Function unknown	XP_035430980.2	uncharacterized protein LOC118263247 isoform X1 [Spodoptera frugiperda]	sp|Q14AW5|NSUN7_MOUSE;	Putative methyltransferase NSUN7 OS=Mus musculus OX=10090 GN=Nsun7 PE=2 SV=2;	------	------	------
gene-LOC118264190	LOC118264190	uncharacterized LOC118264190	0.112	-3.15304	0.000131807	0.00825095	yes	down	0.78	0.36	0.31	6.27	4.88	1.06	0.483333	4.07	------	------	------	------	------	------	ENOG4110RV1	S:Function unknown	XP_050561034.1	uncharacterized protein LOC118264190 [Spodoptera frugiperda]	------	------	------	------	------
gene-LOC118264540	LOC118264540	uncharacterized LOC118264540, transcript variant X1	0.058	-4.10985	0.00173131	0.0482117	yes	down	0.28	0	0.12	4.84	1.37	0.78	0.133333	2.33	GO:001999	BP:septate junction assembly;	------	------	------	------	ENOG4111351;ENOG41128VR	S:Function unknown;	XP_035432966.1	uncharacterized protein LOC118264540 isoform X1 [Spodoptera frugiperda]	------	------	------	------	------
gene-LOC118264730	LOC118264730	uncharacterized LOC118264730	0.462	-1.1142	1.95922e-12	2.89159e-09	yes	down	46.13	46.15	47.18	100.6	105.99	89.34	46.4867	98.6433	------	------	------	------	------	------	ENOG4110T6N;ENOG41121D5;ENOG4111EBA	S:Function unknown;	XP_035433230.2	uncharacterized protein LOC118264730 [Spodoptera frugiperda]	------	------	------	------	------
gene-LOC118267809	LOC118267809	uncharacterized LOC118267809	0.11	-3.18147	0.000923943	0.0326641	yes	down	0.45	0.1	0.4	5.36	2.35	0.85	0.316667	2.85333	------	------	------	------	------	------	ENOG4110QKN	S:Function unknown	XP_050550168.1	uncharacterized protein LOC118267809 [Spodoptera frugiperda]	------	------	------	------	------
gene-LOC118268810	LOC118268810	uncharacterized LOC118268810	0.145	-2.78484	0.000859972	0.0310408	yes	down	0.74	0.47	0.38	5.67	4.01	1	0.53	3.56	GO:001602	CC:membrane;	------	------	------	------	------	------	XP_035439376.1	uncharacterized protein LOC118268810 [Spodoptera frugiperda]	------	------	------	------	------
gene-LOC118269019	LOC118269019	uncharacterized LOC118269019, transcript variant X1	0.193	-2.37437	0.00162425	0.0461991	yes	down	0.46	0.49	1.48	3.81	3.15	3.83	0.81	3.59667	GO:001602	CC:membrane;	------	------	------	------	------	------	XP_050557557.1	uncharacterized protein LOC118269019 isoform X1 [Spodoptera frugiperda]	------	------	------	------	------
gene-LOC118271706	LOC118271706	uncharacterized LOC118271706	0.488	-1.03592	3.50697e-05	0.00308498	yes	down	13.78	24.17	15.9	26.32	41.45	40.4	17.95	36.0567	GO:0032222;GO:0048511;GO:0045187;GO:0030431;GO:0098552;GO:0005886;GO:003423	BP:regulation of synaptic transmission, cholinergic;BP:rhythmic process;BP:regulation of circadian sleep/wake cycle, sleep;BP:sleep;CC:side of membrane;CC:plasma membrane;MF:GPI anchor binding;	------	------	------	------	ENOG410ZHDP	S:Function unknown	KAF9418189.1	hypothetical protein HW555_004895, partial [Spodoptera exigua]	------	------	------	------	------
gene-LOC118272651	LOC118272651	uncharacterized LOC118272651, transcript variant X1	0.1	-3.32601	2.99498e-07	8.9796e-05	yes	down	0.15	0.03	0.18	1.68	1.4	1.14	0.12	1.40667	------	------	------	------	------	------	ENOG4110QHZ	S:Function unknown	XP_035445169.2	uncharacterized protein LOC118272651 isoform X1 [Spodoptera frugiperda]	------	------	------	------	------
gene-LOC118274536	LOC118274536	uncharacterized LOC118274536	0.5	-1.00123	0.000207042	0.0115069	yes	down	5.11	11.11	9.19	14.47	16.14	18.08	8.47	16.23	------	------	------	------	------	------	------	------	XP_050555089.1	uncharacterized protein LOC118274536 [Spodoptera frugiperda]	------	------	------	------	------
gene-LOC118276193	LOC118276193	uncharacterized LOC118276193, transcript variant X1	0.171	-2.54753	0.00111324	0.0377002	yes	down	0.22	0.07	0.16	1.25	0.91	0.16	0.15	0.773333	------	------	------	------	------	------	ENOG4110QI5	S:Function unknown	XP_035450313.2	uncharacterized protein LOC118276193 isoform X1 [Spodoptera frugiperda]	------	------	------	------	------
gene-LOC118276447	LOC118276447	uncharacterized LOC118276447	0.066	-3.91779	0.000584341	0.0233789	yes	down	8.75	0.4	2.34	111.29	61.9	7.02	3.83	60.07	------	------	------	------	------	------	------	------	CAB3505601.1	unnamed protein product [Spodoptera littoralis]	------	------	------	------	------
gene-LOC118278274	LOC118278274	uncharacterized LOC118278274	0.155	-2.68762	0.000805252	0.0293045	yes	down	1.44	0.63	1.34	14.26	6.83	2.16	1.13667	7.75	GO:001602	CC:membrane;	------	------	------	------	------	------	KAH9631759.1	hypothetical protein HF086_008868 [Spodoptera exigua]	------	------	------	------	------
gene-LOC118280518	LOC118280518	uncharacterized LOC118280518	0.106	-3.23187	0.00102251	0.0352944	yes	down	0.07	0.08	0.07	1.12	0.67	0.21	0.0733333	0.666667	GO:004687	MF:metal ion binding;	------	------	------	------	------	------	XP_035456492.2	uncharacterized protein LOC118280518 [Spodoptera frugiperda]	------	------	------	------	------
gene-LOC118281711	LOC118281711	uncharacterized LOC118281711, transcript variant X1	0.355	-1.4951	5.1773e-06	0.000731597	yes	down	5.43	11.62	11.44	23.61	24.41	24.95	9.49667	24.3233	------	------	------	------	------	------	------	------	KAF9812565.1	hypothetical protein SFRURICE_014424 [Spodoptera frugiperda]	------	------	------	------	------
gene-LOC126910734	LOC126910734	uncharacterized LOC126910734	0.149	-2.74458	0.00149827	0.0437396	yes	down	0.49	0.41	0.33	4.44	2.53	0.92	0.41	2.63	------	------	------	------	------	------	------	------	------	------	------	------	------	------	------
gene-LOC126910749	LOC126910749	uncharacterized LOC126910749	0.086	-3.5419	0.00141223	0.0422491	yes	down	0.38	0	0.23	4.31	2.31	0.6	0.203333	2.40667	------	------	------	------	------	------	------	------	CAB3507466.1	unnamed protein product [Spodoptera littoralis]	------	------	------	------	------
gene-LOC126910769	LOC126910769	uncharacterized LOC126910769	0.089	-3.4852	0.00151424	0.0440124	yes	down	1.18	0	0.56	9.63	4.97	2.19	0.58	5.59667	------	------	------	------	------	------	------	------	KAF9822681.1	hypothetical protein SFRURICE_016887 [Spodoptera frugiperda]	------	------	------	------	------
gene-LOC126911405	LOC126911405	uncharacterized LOC126911405	0.321	-1.63983	2.28581e-05	0.00216874	yes	down	165.7	145.62	150.9	254.2	737.01	458.94	154.073	483.383	GO:0071897;GO:0016020;GO:0003964;GO:000382	BP:DNA biosynthetic process;CC:membrane;MF:RNA-directed DNA polymerase activity;MF:catalytic activity;	------	------	------	------	ENOG410Y65V;ENOG410Z4A4;ENOG410Y249;ENOG410YCE0;COG2801	S:Function unknown;L:Replication, recombination and repair	KAJ2937438.1	hypothetical protein O0L34_g18629 [Tuta absoluta]	sp|Q03277|PO11_BRACO;	Retrovirus-related Pol polyprotein from type-1 retrotransposable element R1;	------	------	------
gene-LOC126912605	LOC126912605	uncharacterized LOC126912605	0.154	-2.69833	5.10877e-05	0.00406346	yes	down	2.84	1.57	1.51	21.09	10.84	5.23	1.97333	12.3867	GO:0005634;GO:004687	CC:nucleus;MF:metal ion binding;	------	------	------	------	------	------	XP_028158061.1	transcription initiation factor TFIID subunit 3-like [Ostrinia furnacalis]	------	------	------	------	------
gene-LOC126912695	LOC126912695	uncharacterized LOC126912695	0.354	-1.49678	0.00119821	0.0392983	yes	down	0.62	1.4	0.7	2.74	3.24	1.41	0.906667	2.46333	------	------	------	------	------	------	ENOG410ZUKE;COG2017	S:Function unknown;G:Carbohydrate transport and metabolism	XP_050551456.1	uncharacterized protein LOC126910955 [Spodoptera frugiperda]	------	------	------	------	------
gene-LOC126912785	LOC126912785	uncharacterized LOC126912785	0.092	-3.43543	0.000905303	0.0323256	yes	down	0.05	0.09	0.35	0.35	1.25	4.84	0.163333	2.14667	------	------	------	------	------	------	------	------	------	------	------	------	------	------	------
NH vs CK
Gene ID	Gene Name	Gene Description	FC(BL/CK)	Log2FC(BL/CK)	Pvalue	Padjust	Significant	Regulate	BL_1	BL_2	BL_3	CK_1	CK_2	CK_3	BL	CK	GO ID	GO Term	KO ID	KO Name	Pathway ID	Pathway Definition	EggNOG ID	EggNOG Functional Categories	NR Hit-name	NR Description	Swiss-Prot Hit-name	Swiss-Prot Description	Pfam ID	Domain	Domain Description
Stress response/resistance
gene-LOC118265573	LOC118265573	DNA translocase FtsK, transcript variant X1	2.437	1.28526	0.000434121	0.0174064	yes	up	17.67	43.62	43.25	10.08	18.32	9.62	34.8467	12.6733	GO:004230	MF:structural constituent of cuticle;	------	------	------	------	ENOG4111QXK	S:Function unknown	XP_050561876.1	DNA translocase FtsK isoform X1 [Spodoptera frugiperda]	sp|Q8T4J9|CU27_MANSE;	Pupal cuticle protein 27 OS=Manduca sexta OX=7130 GN=PCP27 PE=1 SV=1;	PF00379.27	Chitin_bind_4	Insect cuticle protein
gene-LOC118271251	LOC118271251	probable cytochrome P450 49a1	2.531	1.33981	1.06206e-05	0.000939654	yes	up	5.91	8.55	6.32	1.41	3.23	2.73	6.92667	2.45667	GO:0005506;GO:0016705;GO:0004497;GO:002003	MF:iron ion binding;MF:oxidoreductase activity, acting on paired donors, with incorporation or reduction of molecular oxygen;MF:monooxygenase activity;MF:heme binding;	K17960	CYP49A	------	------	COG2124	Q:Secondary metabolites biosynthesis, transport and catabolism	XP_050552000.1	probable cytochrome P450 49a1 [Spodoptera frugiperda]	sp|Q9V5L3|C49A1_DROME;	Probable cytochrome P450 49a1 OS=Drosophila melanogaster OX=7227 GN=Cyp49a1 PE=2 SV=3;	PF00067.26	p450	Cytochrome P450
gene-LOC118262496	LOC118262496	nose resistant to fluoxetine protein 6	0.225	-2.15499	0.000581853	0.0219708	yes	down	3.4	4.33	1.9	5.91	12.67	3.13	3.21	7.23667	GO:0016020;GO:001674	CC:membrane;MF:transferase activity, transferring acyl groups other than amino-acyl groups;	------	------	------	------	ENOG410YD1T	S:Function unknown	XP_035429809.2	nose resistant to fluoxetine protein 6 [Spodoptera frugiperda]	sp|Q09225|NRF6_CAEEL;	Nose resistant to fluoxetine protein 6 OS=Caenorhabditis elegans OX=6239 GN=nrf-6 PE=1 SV=3;	PF20146.3;PF01757.26	NRF;Acyl_transf_3	Nose resistant-to-fluoxetine protein, N-terminal domain;Acyltransferase family
gene-LOC118262929	LOC118262929	uncharacterized LOC118262929	0.042	-4.561	3.60598e-05	0.00260167	yes	down	0.25	0.82	0.49	3.12	27.42	2.32	0.52	10.9533	GO:0016020;GO:001674	CC:membrane;MF:transferase activity, transferring acyl groups other than amino-acyl groups;	------	------	------	------	ENOG410YD1T	S:Function unknown	XP_035430509.2	uncharacterized protein LOC118262929 [Spodoptera frugiperda]	sp|Q09225|NRF6_CAEEL;	Nose resistant to fluoxetine protein 6 OS=Caenorhabditis elegans OX=6239 GN=nrf-6 PE=1 SV=3;	PF20146.3;PF01757.26	NRF;Acyl_transf_3	Nose resistant-to-fluoxetine protein, N-terminal domain;Acyltransferase family
gene-LOC118264484	LOC118264484	uncharacterized LOC118264484	0.453	-1.14176	0.000406563	0.0164814	yes	down	10.49	8.86	11.41	29.63	17.06	14.19	10.2533	20.2933	GO:0005975;GO:0005737;GO:000456	BP:carbohydrate metabolic process;CC:cytoplasm;MF:beta-fructofuranosidase activity;	------	------	------	------	COG1621	G:Carbohydrate transport and metabolism	XP_035432896.2	uncharacterized protein LOC118264484 [Spodoptera frugiperda]	sp|F8DVG5|SCR_ZYMMA;	Sucrose-6-phosphate hydrolase OS=Zymomonas mobilis subsp. mobilis;	PF00251.24;PF08244.16	Glyco_hydro_32N;Glyco_hydro_32C	Glycosyl hydrolases family 32 N-terminal domain;Glycosyl hydrolases family 32 C terminal
gene-LOC118264748	LOC118264748	myrosinase 1	0.433	-1.20918	0.00011824	0.00623874	yes	down	11.63	9.82	10.65	30.89	21.28	14.77	10.7	22.3133	GO:0005975;GO:000455	BP:carbohydrate metabolic process;MF:hydrolase activity, hydrolyzing O-glycosyl compounds;	------	------	------	------	COG2723	G:Carbohydrate transport and metabolism	XP_035433262.2	myrosinase 1 [Spodoptera frugiperda]	sp|Q95X01|MYRO1_BREBR;	Myrosinase 1 OS=Brevicoryne brassicae OX=69196 PE=1 SV=1;	PF00232.22	Glyco_hydro_1	Glycosyl hydrolase family 1
gene-LOC118264788	LOC118264788	cytochrome P450 9e2	0.092	-3.44222	5.17172e-07	7.04342e-05	yes	down	0.55	0.23	0.43	2.41	8.14	1.59	0.403333	4.04667	GO:0005506;GO:0016705;GO:0004497;GO:002003	MF:iron ion binding;MF:oxidoreductase activity, acting on paired donors, with incorporation or reduction of molecular oxygen;MF:monooxygenase activity;MF:heme binding;	K15003	CYP9	------	------	COG2124	Q:Secondary metabolites biosynthesis, transport and catabolism	XP_035433316.2	cytochrome P450 9e2 [Spodoptera frugiperda]	sp|Q964T2|CP9E2_BLAGE;	Cytochrome P450 9e2 OS=Blattella germanica OX=6973 GN=CYP9E2 PE=2 SV=1;	PF00067.26	p450	Cytochrome P450
gene-LOC118264936	LOC118264936	protein apnoia	0.01	-6.6943	6.24213e-07	8.22401e-05	yes	down	0.29	0.66	1.46	16.88	198.88	8.68	0.803333	74.8133	GO:001602	CC:membrane;	------	------	------	------	ENOG410XYF0	S:Function unknown	XP_035433500.1	protein apnoia [Spodoptera frugiperda]	sp|Q9VFX3|APN_DROME;	Protein apnoia OS=Drosophila melanogaster OX=7227 GN=apn PE=1 SV=1;	------	------	------
gene-LOC118265014	LOC118265014	uncharacterized LOC118265014	0.489	-1.03324	0.00068705	0.0253123	yes	down	2.49	3.08	3.86	7.16	4.65	5.53	3.14333	5.78	------	------	------	------	------	------	ENOG410ZI5B	S:Function unknown	XP_035433593.2	uncharacterized protein LOC118265014 [Spodoptera frugiperda]	------	------	PF02958.24;PF07914.15;PF01636.27	EcKL;DUF1679;APH	Ecdysteroid kinase-like family;Uncharacterized oxidoreductase dhs-27;Phosphotransferase enzyme family
gene-LOC118267688	LOC118267688	UDP-glucosyltransferase 2, transcript variant X1	0.115	-3.11821	1.75018e-10	6.62935e-08	yes	down	1.16	1.62	4.66	11.75	25.98	19.82	2.48	19.1833	GO:0016020;GO:000819	CC:membrane;MF:UDP-glycosyltransferase activity;	------	------	------	------	COG1819	S:Function unknown	XP_035437704.2	UDP-glucosyltransferase 2 [Spodoptera frugiperda]	sp|A0A291PQH4|UGT2_DACCO;	UDP-glucosyltransferase 2 OS=Dactylopius coccus OX=765876 GN=UTG2 PE=1 SV=1;	PF00201.22;PF06722.16;PF04101.20	UDPGT;EryCIII-like_C;Glyco_tran_28_C	UDP-glucoronosyl and UDP-glucosyl transferase;Erythromycin biosynthesis protein CIII-like, C-terminal domain;Glycosyltransferase family 28 C-terminal domain
gene-LOC118269185	LOC118269185	alanine--glyoxylate aminotransferase-like, transcript variant X1	0.453	-1.14344	1.04221e-07	1.70711e-05	yes	down	13.74	11.18	14.14	14.98	20.01	19.76	13.02	18.25	GO:000845	MF:alanine-glyoxylate transaminase activity;	K00830	AGXT	map00630;map00250;map00260;map04146	Glyoxylate and dicarboxylate metabolism;Alanine, aspartate and glutamate metabolism;Glycine, serine and threonine metabolism;Peroxisome	COG0075	E:Amino acid transport and metabolism	XP_050560763.1	alanine--glyoxylate aminotransferase-like isoform X1 [Spodoptera frugiperda]	sp|P09139|AGT1_RAT;	Alanine--glyoxylate aminotransferase OS=Rattus norvegicus OX=10116 GN=Agxt PE=1 SV=1;	PF00266.23;PF00155.25	Aminotran_5;Aminotran_1_2	Aminotransferase class-V;Aminotransferase class I and II
gene-LOC118269934	LOC118269934	peroxidase	0.093	-3.42803	3.46567e-13	2.33374e-10	yes	down	3.31	5.68	3.61	29.93	71.5	15.66	4.2	39.03	------	------	K19511	PXDN, VPO1	------	------	ENOG410XPZ3	S:Function unknown	XP_050562862.1	peroxidase [Spodoptera frugiperda]	sp|Q9VEG6|PERC_DROME;	Chorion peroxidase OS=Drosophila melanogaster OX=7227 GN=Pxt PE=2 SV=3;	PF03098.19	An_peroxidase	Animal haem peroxidase
gene-LOC118274106	LOC118274106	cytochrome P450 6B1	0.039	-4.67055	0.00117789	0.0373748	yes	down	0.03	0.37	0.16	1.54	10.13	0.33	0.186667	4	GO:0016020;GO:0005506;GO:0016705;GO:0004497;GO:002003	CC:membrane;MF:iron ion binding;MF:oxidoreductase activity, acting on paired donors, with incorporation or reduction of molecular oxygen;MF:monooxygenase activity;MF:heme binding;	K14999	CYP6	------	------	COG2124	Q:Secondary metabolites biosynthesis, transport and catabolism	XP_035447373.1	cytochrome P450 6B1 [Spodoptera frugiperda]	sp|Q9V770|C6A17_DROME;	Probable cytochrome P450 6a17 OS=Drosophila melanogaster OX=7227 GN=Cyp6a17 PE=2 SV=1;	PF00067.26	p450	Cytochrome P450
gene-LOC118274503	LOC118274503	cytochrome P450 6B5	0.412	-1.28008	0.00023949	0.0107591	yes	down	8.04	3.59	6.16	13.72	14.07	12.12	5.93	13.3033	GO:0016020;GO:0005506;GO:0016705;GO:0004497;GO:002003	CC:membrane;MF:iron ion binding;MF:oxidoreductase activity, acting on paired donors, with incorporation or reduction of molecular oxygen;MF:monooxygenase activity;MF:heme binding;	K14999	CYP6	------	------	COG2124	Q:Secondary metabolites biosynthesis, transport and catabolism	KAF9810602.1	hypothetical protein SFRURICE_021055, partial [Spodoptera frugiperda]	sp|Q964R0|CP6K1_BLAGE;	Cytochrome P450 6k1 OS=Blattella germanica OX=6973 GN=CYP6K1 PE=2 SV=1;	PF00067.26	p450	Cytochrome P450
gene-LOC118274733	LOC118274733	nose resistant to fluoxetine protein 6	0.125	-3.00227	0.00050507	0.0197483	yes	down	0.17	0.15	0.33	0.39	3.73	0.59	0.216667	1.57	GO:0016020;GO:001674	CC:membrane;MF:transferase activity, transferring acyl groups other than amino-acyl groups;	------	------	------	------	ENOG410YD1T;ENOG410YWG8	S:Function unknown;	XP_035448311.2	nose resistant to fluoxetine protein 6 [Spodoptera frugiperda]	sp|Q09225|NRF6_CAEEL;	Nose resistant to fluoxetine protein 6 OS=Caenorhabditis elegans OX=6239 GN=nrf-6 PE=1 SV=3;	PF01757.26	Acyl_transf_3	Acyltransferase family
gene-LOC118275152	LOC118275152	apyrase-like	0.439	-1.18644	9.44825e-07	0.000115679	yes	down	6.08	4.63	6.65	9.71	13.4	12.88	5.78667	11.9967	GO:0009166;GO:0016787;GO:000016	BP:nucleotide catabolic process;MF:hydrolase activity;MF:nucleotide binding;	------	------	------	------	COG0737	F:Nucleotide transport and metabolism	XP_035448912.2	apyrase-like [Spodoptera frugiperda]	sp|B3A0N5|APY_TABYA;	Apyrase OS=Tabanus yao OX=485572 PE=1 SV=1;	PF02872.22;PF00149.32	5_nucleotid_C;Metallophos	5'-nucleotidase, C-terminal domain;Calcineurin-like phosphoesterase
gene-LOC118275177	LOC118275177	alpha-tocopherol transfer protein-like	0.432	-1.21134	0.000329237	0.0140024	yes	down	92.16	82.2	92.09	93.33	271.72	201.52	88.8167	188.857	------	------	------	------	------	------	ENOG410XRSQ	S:Function unknown	KAJ8711145.1	hypothetical protein PYW07_008387 [Mythimna separata]	sp|Q9BTX7|TTPAL_HUMAN;	Alpha-tocopherol transfer protein-like OS=Homo sapiens OX=9606 GN=TTPAL PE=1 SV=2;	PF00650.24;PF13716.10	CRAL_TRIO;CRAL_TRIO_2	CRAL/TRIO domain;Divergent CRAL/TRIO domain
gene-LOC118277109	LOC118277109	alpha-crystallin A chain-like	0.402	-1.31613	1.34098e-09	3.69411e-07	yes	down	90.22	98.11	107.73	153.65	237.49	280.29	98.6867	223.81	------	------	K09542	CRYAB	map04213;map04141	Longevity regulating pathway - multiple species;Protein processing in endoplasmic reticulum	ENOG410YERS	O:Posttranslational modification, protein turnover, chaperones	XP_035451690.2	alpha-crystallin A chain-like [Spodoptera frugiperda]	sp|P82147|L2EFL_DROME;	Protein letha;	PF00011.25	HSP20	Hsp20/alpha crystallin family
gene-LOC118277369	LOC118277369	replication stress response regulator SDE2	0.458	-1.12625	8.82445e-05	0.00516382	yes	down	9.76	12.33	18.56	25.62	35.81	69.43	13.55	43.62	GO:0008380;GO:0007049;GO:0006397;GO:0005737;GO:000563	BP:RNA splicing;BP:cell cycle;BP:mRNA processing;CC:cytoplasm;CC:nucleus;	K25059	SDE2	------	------	ENOG4111WBQ	S:Function unknown	XP_035452026.2	replication stress response regulator SDE2 [Spodoptera frugiperda]	sp|Q7T293|SDE2_DANRE;	Splicing regulator SDE2 OS=Danio rerio OX=7955 GN=sde2 PE=2 SV=2;	PF13019.10	Sde2_N_Ubi	Silencing defective 2 N-terminal ubiquitin domain
gene-LOC118277895	LOC118277895	UDP-glucosyltransferase 2-like	0.471	-1.08467	7.32994e-06	0.00065812	yes	down	2.72	3.9	2.45	4.99	6.4	5.93	3.02333	5.77333	GO:0016020;GO:000819	CC:membrane;MF:UDP-glycosyltransferase activity;	K00699	UGT	map05207;map05204;map00983;map00982;map01240;map04976;map00040;map00980;map00860;map00053;map00830;map00140	Chemical carcinogenesis - receptor activation;Chemical carcinogenesis - DNA adducts;Drug metabolism - other enzymes;Drug metabolism - cytochrome P450;Biosynthesis of cofactors;Bile secretion;Pentose and glucuronate interconversions;Metabolism of xenobiotics by cytochrome P450;Porphyrin metabolism;Ascorbate and aldarate metabolism;Retinol metabolism;Steroid hormone biosynthesis	COG1819	S:Function unknown	XP_035452792.2	UDP-glucosyltransferase 2-like [Spodoptera frugiperda]	sp|A0A291PQH4|UGT2_DACCO;	UDP-glucosyltransferase 2 OS=Dactylopius coccus OX=765876 GN=UTG2 PE=1 SV=1;	PF00201.22;PF06722.16;PF04101.20	UDPGT;EryCIII-like_C;Glyco_tran_28_C	UDP-glucoronosyl and UDP-glucosyl transferase;Erythromycin biosynthesis protein CIII-like, C-terminal domain;Glycosyltransferase family 28 C-terminal domain
gene-LOC118277898	LOC118277898	UDP-glucosyltransferase 2, transcript variant X1	0.434	-1.20477	5.70128e-08	1.01625e-05	yes	down	3.38	3.66	3.94	9.41	7.84	6.36	3.66	7.87	GO:0016020;GO:000819	CC:membrane;MF:UDP-glycosyltransferase activity;	K00699	UGT	map05207;map05204;map00983;map00982;map01240;map04976;map00040;map00980;map00860;map00053;map00830;map00140	Chemical carcinogenesis - receptor activation;Chemical carcinogenesis - DNA adducts;Drug metabolism - other enzymes;Drug metabolism - cytochrome P450;Biosynthesis of cofactors;Bile secretion;Pentose and glucuronate interconversions;Metabolism of xenobiotics by cytochrome P450;Porphyrin metabolism;Ascorbate and aldarate metabolism;Retinol metabolism;Steroid hormone biosynthesis	COG1819	S:Function unknown	XP_050556289.1	UDP-glucosyltransferase 2 isoform X1 [Spodoptera frugiperda]	sp|A0A291PQH4|UGT2_DACCO;	UDP-glucosyltransferase 2 OS=Dactylopius coccus OX=765876 GN=UTG2 PE=1 SV=1;	PF00201.22;PF06722.16;PF04101.20	UDPGT;EryCIII-like_C;Glyco_tran_28_C	UDP-glucoronosyl and UDP-glucosyl transferase;Erythromycin biosynthesis protein CIII-like, C-terminal domain;Glycosyltransferase family 28 C-terminal domain
gene-LOC118280746	LOC118280746	protein lethal(2)essential for life-like	0.395	-1.33981	1.7396e-05	0.0014344	yes	down	3.33	4.53	3.54	10.62	6.85	8.62	3.8	8.69667	GO:004687	MF:metal ion binding;	K09542	CRYAB	map04213;map04141	Longevity regulating pathway - multiple species;Protein processing in endoplasmic reticulum	ENOG410YERS	O:Posttranslational modification, protein turnover, chaperones	XP_035456996.2	protein lethal(2)essential for life-like [Spodoptera frugiperda]	sp|P82147|L2EFL_DROME;	Protein letha;	PF00011.25;PF00525.22	HSP20;Crystallin	Hsp20/alpha crystallin family;Alpha crystallin A chain, N terminal
gene-LOC118281870	LOC118281870	FK506-binding protein 5	0.368	-1.44333	0.000332007	0.0140708	yes	down	145.51	118.62	237.38	177.46	503.29	528.47	167.17	403.073	------	------	------	------	------	------	ENOG4111NPU	S:Function unknown	XP_035458529.2	FK506-binding protein 5 [Spodoptera frugiperda]	------	------	------	------	------
Sensory perception
gene-LOC118261844	LOC118261844	cyclic nucleotide-gated cation channel subunit A, transcript variant X1	3.323	1.73245	0.00102845	0.0333311	yes	up	0.33	0.75	0.52	0.11	0.19	0.13	0.533333	0.143333	GO:0016020;GO:000526	CC:membrane;MF:cation channel activity;	K04950	CNGA3	map04024;map04740	cAMP signaling pathway;Olfactory transduction	ENOG410YWWI	U:Intracellular trafficking, secretion, and vesicular transport	XP_050560100.1	cyclic nucleotide-gated cation channel subunit A isoform X1 [Spodoptera frugiperda]	sp|Q24278|CNGA_DROME;	Cyclic nucleotide-gated cation channel subunit A OS=Drosophila melanogaster OX=7227 GN=CngA PE=2 SV=2;	PF00520.35;PF16526.9;PF00027.33	Ion_trans;CLZ;cNMP_binding	Ion transport protein;C-terminal leucine zipper domain of cyclic nucleotide-gated channels;Cyclic nucleotide-binding domain
gene-LOC118262190	LOC118262190	protein takeout	2.138	1.09646	5.60065e-12	2.88206e-09	yes	up	104.85	99.17	94.18	43.99	38.89	43.99	99.4	42.29	------	------	------	------	------	------	ENOG410YQCZ;ENOG4111E6P;ENOG41122YZ;ENOG4111JET	S:Function unknown;	CAB3513476.1	unnamed protein product [Spodoptera littoralis]	sp|Q9VBV3|TAKT_DROME;	Protein takeout OS=Drosophila melanogaster OX=7227 GN=to PE=2 SV=1;	PF06585.15	JHBP	Haemolymph juvenile hormone binding protein
gene-LOC118276000	LOC118276000	circadian clock-controlled protein daywake	3.384	1.75886	8.291e-13	5.28922e-10	yes	up	24.15	22.82	25.81	7.5	7.16	4.91	24.26	6.52333	------	------	------	------	------	------	ENOG4110QH9;ENOG41119GI;ENOG41114TE;ENOG4110RJ7;ENOG410YTKH;ENOG4111E83	S:Function unknown;	XP_035450020.2	circadian clock-controlled protein daywake [Spodoptera frugiperda]	sp|Q24764|CCCP_DROYA;	Circadian clock-controlled protein daywake OS=Drosophila yakuba OX=7245 GN=dyw PE=3 SV=1;	PF06585.15	JHBP	Haemolymph juvenile hormone binding protein
gene-LOC118276090	LOC118276090	protein takeout	2.638	1.3996	1.42401e-05	0.00119864	yes	up	46.97	91.65	84.71	18.03	37.59	20.25	74.4433	25.29	------	------	------	------	------	------	ENOG410YTKH;ENOG4110RJ7;ENOG41119GI;ENOG4110QW6;ENOG4110T90;ENOG410ZNC7;ENOG4110QH9	S:Function unknown;	XP_035450146.1	protein takeout [Spodoptera frugiperda]	sp|Q9VBV3|TAKT_DROME;	Protein takeout OS=Drosophila melanogaster OX=7227 GN=to PE=2 SV=1;	PF06585.15	JHBP	Haemolymph juvenile hormone binding protein
gene-LOC118262123	LOC118262123	neurotrophin 1, transcript variant X1	0.109	-3.19682	2.63472e-13	1.94152e-10	yes	down	0.28	0.61	1.2	4.1	7.33	6.44	0.696667	5.95667	GO:000561	CC:extracellular space;	------	------	------	------	ENOG4111KIW	S:Function unknown	XP_035429158.2	neurotrophin 1 isoform X1 [Spodoptera frugiperda]	sp|B7TB45|SPZ2_DROME;	Neurotrophin 1 OS=Drosophila melanogaster OX=7227 GN=NT1 PE=1 SV=1;	PF16077.9	Spaetzle	Spaetzle
gene-LOC118268638	LOC118268638	RYamide receptor, transcript variant X2	0.334	-1.5811	1.66667e-06	0.000187053	yes	down	19.23	0.82	3.07	2.19	18.63	39.41	7.70667	20.0767	GO:0016020;GO:0004983;GO:000493	CC:membrane;MF:neuropeptide Y receptor activity;MF:G-protein coupled receptor activity;	K14072	Rya-R, NEPYR	------	------	ENOG410XRW9	U:Intracellular trafficking, secretion, and vesicular transport	XP_035439092.1	RYamide receptor [Spodoptera frugiperda]	sp|P25931|RYAR_DROME;	RYamide receptor OS=Drosophila melanogaster OX=7227 GN=RYa-R PE=2 SV=2;	PF00001.25;PF10320.13;PF13853.10	7tm_1;7TM_GPCR_Srsx;7tm_4	7 transmembrane receptor;Serpentine type 7TM GPCR chemoreceptor Srsx;Olfactory receptor
gene-LOC118275979	LOC118275979	neuroligin-4, X-linked-like	0.433	-1.20793	3.58243e-05	0.00260015	yes	down	120.82	73.27	146.33	272.65	210.71	231.12	113.473	238.16	GO:005268	MF:carboxylic ester hydrolase activity;	------	------	------	------	COG2272;COG0580	I:Lipid transport and metabolism;G:Carbohydrate transport and metabolism	XP_050563149.1	neuroligin-4, X-linked-like [Spodoptera frugiperda]	sp|D6WMZ8|ESTJ_TRICA;	Juvenile hormone esterase OS=Tribolium castaneum OX=7070 GN=Tcjhe PE=1 SV=2;	PF00135.32;PF20434.2;PF07859.17	COesterase;BD-FAE;Abhydrolase_3	Carboxylesterase family;BD-FAE;alpha/beta hydrolase fold
gene-LOC126910742	LOC126910742	MAGE-like protein 2	0.001	-10.0983	6.73334e-14	5.82963e-11	yes	down	0.16	0.41	0.34	186.24	700.03	11.73	0.303333	299.333	------	------	------	------	------	------	ENOG41115NH	S:Function unknown	XP_050550102.1	MAGE-like protein 2 [Spodoptera frugiperda]	------	------	------	------	------
Metabolism
gene-LOC118262083	LOC118262083	elongation of very long chain fatty acids protein AAEL008004-like	2.022	1.01548	1.10869e-06	0.000134384	yes	up	27.7	38.93	39.46	17.48	17.22	12.42	35.3633	15.7067	GO:0006633;GO:0016020;GO:000992	BP:fatty acid biosynthetic process;CC:membrane;MF:fatty acid elongase activity;	K10250	ELOVL7	map01040;map00062	Biosynthesis of unsaturated fatty acids;Fatty acid elongation	ENOG410XRWT	I:Lipid transport and metabolism	XP_050557415.1	elongation of very long chain fatty acids protein AAEL008004-like [Spodoptera frugiperda]	sp|Q1HRV8|ELVL1_AEDAE;	Elongation of very long chain fatty acids protein AAEL008004 OS=Aedes aegypti OX=7159 GN=AAEL008004 PE=2 SV=2;	PF01151.22	ELO	GNS1/SUR4 family
gene-LOC118274654	LOC118274654	glucose dehydrogenase [FAD, quinone]-like	2.287	1.19333	0.0013195	0.0405932	yes	up	1.09	2.94	1.89	0.83	0.73	0.72	1.97333	0.76	GO:0050660;GO:001661	MF:flavin adenine dinucleotide binding;MF:oxidoreductase activity, acting on CH-OH group of donors;	------	------	------	------	COG2303	E:Amino acid transport and metabolism	XP_035448188.1	glucose dehydrogenase [FAD, quinone]-like [Spodoptera frugiperda]	sp|P18172|DHGL_DROPS;	Glucose dehydrogenase [FAD, quinone] OS=Drosophila pseudoobscura pseudoobscura OX=46245 GN=Gld PE=3 SV=4;	PF00732.23;PF05199.17;PF05834.16;PF07992.18	GMC_oxred_N;GMC_oxred_C;Lycopene_cycl;Pyr_redox_2	GMC oxidoreductase;GMC oxidoreductase;Lycopene cyclase protein;Pyridine nucleotide-disulphide oxidoreductase
gene-LOC118265592	LOC118265592	putative fatty acyl-CoA reductase CG5065	2.599	1.37778	3.08577e-05	0.00228065	yes	up	1.48	2.41	2.46	0.72	0.82	0.63	2.11667	0.723333	GO:1901568;GO:0102965;GO:008001	BP:fatty acid derivative metabolic process;MF:alcohol-forming fatty acyl-CoA reductase activity;MF:fatty-acyl-CoA reductas;	K13356	FAR	map04146;map00073;map04212	Peroxisome;Cutin, suberine and wax biosynthesis;Longevity regulating pathway - worm	ENOG410XS7R	S:Function unknown	XP_050561979.1	putative fatty acyl-CoA reductase CG5065 [Spodoptera frugiperda]	sp|A1ZAI5|FACR1_DROME;	Putative fatty acyl-CoA reductase CG5065 OS=Drosophila melanogaster OX=7227 GN=CG5065 PE=3 SV=1;	PF07993.16;PF03015.23;PF01370.25;PF01073.23;PF02719.19;PF16363.9	NAD_binding_4;Sterile;Epimerase;3Beta_HSD;Polysacc_synt_2;GDP_Man_Dehyd	Male sterility protein;Male sterility protein;NAD dependent epimerase/dehydratase family;3-beta hydroxysteroid dehydrogenase/isomerase family;Polysaccharide biosynthesis protein;GDP-mannose 4,6 dehydratase
gene-LOC118261979	LOC118261979	elongation of very long chain fatty acids protein 7	0.477	-1.06797	0.000290274	0.0126025	yes	down	6.89	8.92	11.35	10.77	23.95	16.5	9.05333	17.0733	GO:0006633;GO:0016020;GO:000992	BP:fatty acid biosynthetic process;CC:membrane;MF:fatty acid elongase activity;	K10250	ELOVL7	map01040;map00062	Biosynthesis of unsaturated fatty acids;Fatty acid elongation	ENOG410XRWT	I:Lipid transport and metabolism	XP_035428951.1	elongation of very long chain fatty acids protein 7 [Spodoptera frugiperda]	sp|Q1HRV8|ELVL1_AEDAE;	Elongation of very long chain fatty acids protein AAEL008004 OS=Aedes aegypti OX=7159 GN=AAEL008004 PE=2 SV=2;	PF01151.22;PF10332.13	ELO;DUF2418	GNS1/SUR4 family;Protein of unknown function
gene-LOC118263756	LOC118263756	elongation of very long chain fatty acids protein 4	0.17	-2.55867	7.95115e-08	1.3768e-05	yes	down	4.04	9.75	5.14	24.46	59.15	16.99	6.31	33.5333	GO:0006633;GO:0016020;GO:000992	BP:fatty acid biosynthetic process;CC:membrane;MF:fatty acid elongase activity;	K10249	ELOVL4	map01040;map00062	Biosynthesis of unsaturated fatty acids;Fatty acid elongation	ENOG410XRWT	I:Lipid transport and metabolism	KAF9823108.1	hypothetical protein SFRURICE_019346 [Spodoptera frugiperda]	sp|Q9GZR5|ELOV4_HUMAN;	Elongation of very long chain fatty acids protein 4 OS=Homo sapiens OX=9606 GN=ELOVL4 PE=1 SV=1;	PF01151.22	ELO	GNS1/SUR4 family
gene-LOC118264978	LOC118264978	phospholipase A1-like	0.283	-1.82089	5.78894e-05	0.00371258	yes	down	2.1	1.64	2.94	3.55	11.74	6.31	2.22667	7.2	GO:0005576;GO:001629	CC:extracellular region;MF:lipase activity;	------	------	------	------	ENOG4110A4H	S:Function unknown	XP_035433553.2	phospholipase A1-like [Spodoptera frugiperda]	sp|D7EZN2|LIPR2_PIG;	Pancreatic lipase-related protein 2 OS=Sus scrofa OX=9823 GN=PNLIPRP2 PE=1 SV=1;	PF00151.23	Lipase	Lipase
gene-LOC118265419	LOC118265419	lipase member H-A, transcript variant X1	0.077	-3.70313	1.89137e-06	0.000208412	yes	down	0.32	0.13	0.23	1.3	5.33	1.48	0.226667	2.70333	GO:0005576;GO:001629	CC:extracellular region;MF:lipase activity;	------	------	------	------	ENOG4111KSA	S:Function unknown	XP_035434166.2	lipase member H-A isoform X1 [Spodoptera frugiperda]	sp|Q6PA23|LIPHA_XENLA;	Lipase member H-A OS=Xenopus laevis OX=8355 GN=liph-a PE=2 SV=1;	PF00151.23	Lipase	Lipase
gene-LOC118266975	LOC118266975	putative fatty acyl-CoA reductase CG5065	0.295	-1.76272	0.000225529	0.0102768	yes	down	1.89	0.85	1.39	2.15	5.15	5.73	1.37667	4.34333	GO:1901568;GO:0016020;GO:0102965;GO:008001	BP:fatty acid derivative metabolic process;CC:membrane;MF:alcohol-forming fatty acyl-CoA reductase activity;MF:fatty-acyl-CoA reductas;	K13356	FAR	map04146;map00073;map04212	Peroxisome;Cutin, suberine and wax biosynthesis;Longevity regulating pathway - worm	ENOG410XS7R	S:Function unknown	XP_035436561.2	putative fatty acyl-CoA reductase CG5065 [Spodoptera frugiperda]	sp|A1ZAI5|FACR1_DROME;	Putative fatty acyl-CoA reductase CG5065 OS=Drosophila melanogaster OX=7227 GN=CG5065 PE=3 SV=1;	PF07993.16;PF03015.23;PF01370.25;PF01073.23;PF02719.19;PF16363.9	NAD_binding_4;Sterile;Epimerase;3Beta_HSD;Polysacc_synt_2;GDP_Man_Dehyd	Male sterility protein;Male sterility protein;NAD dependent epimerase/dehydratase family;3-beta hydroxysteroid dehydrogenase/isomerase family;Polysaccharide biosynthesis protein;GDP-mannose 4,6 dehydratase
gene-LOC118275711	LOC118275711	uncharacterized LOC118275711	0.214	-2.22641	0.000213984	0.00989954	yes	down	3.07	3.02	3.52	4.73	27.91	8.75	3.20333	13.7967	------	------	------	------	------	------	ENOG410Z6KF;ENOG410Y5TC;COG2030;ENOG4111SAE;ENOG4111Z1M	S:Function unknown;I:Lipid transport and metabolism;S:Function unknown;S:Function unknown	XP_035449667.1	uncharacterized protein LOC118275711 [Spodoptera frugiperda]	sp|P80547|SCP2_YARLI;	Fatty acid-binding protein OS=Yarrowia lipolytica;	PF02036.21;PF14864.10	SCP2;Alkyl_sulf_C	SCP-2 sterol transfer family;Alkyl sulfatase C-terminal
gene-LOC118278228	LOC118278228	uncharacterized abhydrolase domain-containing protein DDB_G0269086, transcript variant X1	0.088	-3.50993	0.0013456	0.0412911	yes	down	0.53	4.37	0.68	9.72	37.9	7.06	1.86	18.2267	------	------	------	------	------	------	ENOG41127D5	S:Function unknown	XP_035453246.2	uncharacterized abhydrolase domain-containing protein DDB_G0269086 isoform X1 [Spodoptera frugiperda]	------	------	PF05335.17	DUF745	Protein of unknown function
gene-LOC118263962	LOC118263962	15-hydroxyprostaglandin dehydrogenase [NAD(+)]-like	0.494	-1.01643	0.00040213	0.016364	yes	down	1576.19	1176.34	1614.31	3585.69	1895.9	2571.63	1455.61	2684.41	------	------	K00069	HPGD	map00590;map05202	Arachidonic acid metabolism;Transcriptional misregulation in cancer	COG1028	S:Function unknown	XP_035432137.1	15-hydroxyprostaglandin dehydrogenase [NAD(+)]-like [Spodoptera frugiperda]	sp|Q8MJY8|PGDH_MACFA;	15-hydroxyprostaglandin dehydrogenase [NA;	PF00106.29;PF13561.10;PF08659.14;PF02719.19	adh_short;adh_short_C2;KR;Polysacc_synt_2	short chain dehydrogenase;Enoyl;KR domain;Polysaccharide biosynthesis protein
gene-LOC118264688	LOC118264688	aldo-keto reductase family 1 member B1	0.483	-1.05037	0.000828679	0.0286166	yes	down	112.94	63.57	90.87	211.67	127.59	169.8	89.1267	169.687	GO:001649	MF:oxidoreductase activity;	K00011	AKR1B	map00051;map00040;map00561;map00790;map00052	Fructose and mannose metabolism;Pentose and glucuronate interconversions;Glycerolipid metabolism;Folate biosynthesis;Galactose metabolism	COG0656	S:Function unknown	XP_035433173.1	aldo-keto reductase family 1 member B1 [Spodoptera frugiperda]	sp|P07943|ALDR_RAT;	Aldo-keto reductase family 1 member B1 OS=Rattus norvegicus OX=10116 GN=Akr1b1 PE=1 SV=3;	PF00248.25	Aldo_ket_red	Aldo/keto reductase family
gene-LOC118267799	LOC118267799	xanthine dehydrogenase-like	0.463	-1.11204	0.000995188	0.032575	yes	down	2.08	1.66	1.54	2.49	5.07	2.88	1.76	3.48	GO:0005777;GO:0005506;GO:0051537;GO:0071949;GO:001649	CC:peroxisome;MF:iron ion binding;MF:2 iron, 2 sulfur cluster binding;MF:FAD binding;MF:oxidoreductase activity;	K00106	XDH	map01232;map04146;map00983;map00230;map00232	Nucleotide metabolism;Peroxisome;Drug metabolism - other enzymes;Purine metabolism;Caffeine metabolism	COG4630;COG4631	F:Nucleotide transport and metabolism;	XP_050550277.1	xanthine dehydrogenase-like [Spodoptera frugiperda]	sp|Q54FB7|XDH_DICDI;	Xanthine dehydrogenase OS=Dictyostelium discoideum OX=44689 GN=xdh PE=3 SV=1;	PF20256.2;PF02738.22;PF01315.26;PF01799.24;PF03450.21;PF00941.25;PF00111.31	MoCoBD_2;MoCoBD_1;Ald_Xan_dh_C;Fer2_2;CO_deh_flav_C;FAD_binding_5;Fer2	Molybdopterin cofactor-binding domain;Molybdopterin cofactor-binding domain;Aldehyde oxidase and xanthine dehydrogenase, a/b hammerhead domain;[2Fe-2S] binding domain;CO dehydrogenase flavoprotein C-terminal domain;FAD binding domain in molybdopterin dehydrogenase;2Fe-2S iron-sulfur cluster binding domain
gene-LOC118271975	LOC118271975	uncharacterized LOC118271975	0.151	-2.72623	0.000136249	0.00680595	yes	down	0.15	0.49	0.45	1.13	3.62	1.79	0.363333	2.18	------	------	------	------	------	------	ENOG4111RQA;ENOG4111JQ2;ENOG410XQ37	S:Function unknown;J:Translation, ribosomal structure and biogenesis	XP_035444151.2	uncharacterized protein LOC118271975 [Spodoptera frugiperda]	------	------	PF03067.19	LPMO_10	Lytic polysaccharide mono-oxygenase, cellulose-degrading
gene-LOC118282026	LOC118282026	retinol dehydrogenase 11-like	0.093	-3.43405	1.80039e-07	2.70403e-05	yes	down	0.1	0.19	0.54	2.4	4.16	1.42	0.276667	2.66	GO:001602	CC:membrane;	K11153	RDH12	map00830;map01240	Retinol metabolism;Biosynthesis of cofactors	COG1028;ENOG410XSPF	S:Function unknown;	XP_035458796.1	retinol dehydrogenase 11-like [Spodoptera frugiperda]	sp|Q17QU7|DHR13_BOVIN;	Dehydrogenase/reductase SDR family member 13 OS=Bos taurus OX=9913 GN=DHRS13 PE=2 SV=1;	PF00106.29;PF13561.10;PF08659.14	adh_short;adh_short_C2;KR	short chain dehydrogenase;Enoyl;KR domain
Transport/channel
gene-LOC126912449	LOC126912449	coatomer subunit beta'-like	6.541	2.70958	4.46524e-10	1.42429e-07	yes	up	3.33	2.45	2.65	0.33	0.25	0.59	2.81	0.39	GO:0016192;GO:0006886;GO:0030663;GO:0000139;GO:0030117;GO:000519	BP:vesicle-mediated transport;BP:intracellular protein transport;CC:COPI-coated vesicle membrane;CC:Golgi membrane;CC:membrane coat;MF:structural molecule activity;	K17302	COPB2, SEC27	------	------	ENOG410XNNY	S:Function unknown	XP_050560522.1	coatomer subunit beta'-like [Spodoptera frugiperda]	sp|O62621|COPB2_DROME;	Coatomer subunit beta' OS=Drosophila melanogaster OX=7227 GN=beta'COP PE=2 SV=2;	PF04053.18;PF00400.36;PF20426.2	Coatomer_WDAD;WD40;NBCH_WD40	Coatomer WD associated region;WD domain, G-beta repeat;Neurobeachin beta propeller domain
gene-LOC118274702	LOC118274702	uncharacterized LOC118274702	8.24	3.04263	1.95792e-06	0.000213801	yes	up	1.3	13.26	4.42	0.61	0.67	0.68	6.32667	0.653333	GO:0016020;GO:002285	CC:membrane;MF:transmembrane transporter activity;	------	------	------	------	COG0477	G:Carbohydrate transport and metabolism	XP_035448264.2	uncharacterized protein LOC118274702 [Spodoptera frugiperda]	sp|A2SWM2|SPNS2_DANRE;	Sphingosine-1-phosphate transporter SPNS2 OS=Danio rerio OX=7955 GN=spns2 PE=1 SV=2;	PF07690.20;PF00083.28	MFS_1;Sugar_tr	Major Facilitator Superfamily;Sugar
gene-LOC118269541	LOC118269541	solute carrier family 46 member 3, transcript variant X1	2.456	1.29618	0.000787785	0.0276286	yes	up	1.8	3.15	3.71	0.57	1.08	1.5	2.88667	1.05	GO:0016020;GO:002285	CC:membrane;MF:transmembrane transporter activity;	K20840	SLC46A3	------	------	ENOG410ZVCA	G:Carbohydrate transport and metabolism	KAF9821768.1	hypothetical protein SFRURICE_001879 [Spodoptera frugiperda]	sp|A1Z7R6|S46_DROME;	Probable peptidoglycan muropeptide transporter SLC46 OS=Drosophila melanogaster OX=7227 GN=SLC46 PE=2 SV=1;	PF07690.20	MFS_1	Major Facilitator Superfamily
gene-LOC118270599	LOC118270599	probable sodium/potassium/calcium exchanger CG1090, transcript variant X1	2.066	1.04669	0.000153523	0.00750345	yes	up	0.63	1	0.92	0.32	0.34	0.48	0.85	0.38	GO:0006816;GO:0016020;GO:001529	BP:calcium ion transport;CC:membrane;MF:antiporter activity;	K13752	SLC24A4, NCKX4	map04740	Olfactory transduction	ENOG410Y9YY	P:Inorganic ion transport and metabolism	XP_050554050.1	probable sodium/potassium/calcium exchanger CG1090 isoform X1 [Spodoptera frugiperda]	sp|Q9VN12|NCKXH_DROME;	Probable sodium/potassium/calcium exchanger CG1090 OS=Drosophila melanogaster OX=7227 GN=CG1090 PE=2 SV=4;	PF01699.28	Na_Ca_ex	Sodium/calcium exchanger protein
gene-LOC118265530	LOC118265530	sodium-dependent nutrient amino acid transporter 1	0.363	-1.46302	1.74502e-11	8.13513e-09	yes	down	3.56	3.63	4.88	8.62	9.42	12.02	4.02333	10.02	GO:0016020;GO:001529	CC:membrane;MF:symporter activity;	K05336	SLC6AN	------	------	COG0733	P:Inorganic ion transport and metabolism	XP_035434344.2	sodium-dependent nutrient amino acid transporter 1 [Spodoptera frugiperda]	sp|Q9JMA9|S6A14_MOUSE;	Sodium- and chloride-dependent neutral and basic amino acid transporter;	PF00209.22	SNF	Sodiu
gene-LOC118270430	LOC118270430	sodium-coupled monocarboxylate transporter 1	0.224	-2.1606	2.72302e-13	1.94152e-10	yes	down	0.9	1.27	0.83	2.82	4.06	5.21	1	4.03	GO:0016020;GO:002285	CC:membrane;MF:transmembrane transporter activity;	K14388	SLC5A8_12, SMCT	------	------	COG0591	E:Amino acid transport and metabolism	XP_035441906.2	sodium-coupled monocarboxylate transporter 1 [Spodoptera frugiperda]	sp|Q8BYF6|SC5A8_MOUSE;	Sodium-coupled monocarboxylate transporter 1 OS=Mus musculus OX=10090 GN=Slc5a8 PE=1 SV=1;	PF00474.21	SSF	Sodiu
gene-LOC118273519	LOC118273519	long-chain fatty acid transport protein 4, transcript variant X1	0.446	-1.16563	1.93301e-07	2.82289e-05	yes	down	15.1	12.99	17.4	25.26	27.58	39.3	15.1633	30.7133	GO:0006355;GO:0006351;GO:0005634;GO:0016020;GO:000367	BP:regulation of transcription, DNA-templated;BP:transcription, DNA-templated;CC:nucleus;CC:membrane;MF:DNA binding;	K08745	SLC27A1_4, FATP1_4	map04931;map03320;map04975	Insulin resistance;PPAR signaling pathway;Fat digestion and absorption	ENOG410XQ8T	I:Lipid transport and metabolism	XP_035446420.2	long-chain fatty acid transport protein 4 isoform X1 [Spodoptera frugiperda]	sp|Q5RDY4|S27A4_PONAB;	Long-chain fatty acid transport protein 4 OS=Pongo abelii OX=9601 GN=SLC27A4 PE=2 SV=1;	PF00501.32;PF13193.10	AMP-binding;AMP-binding_C	AMP-binding enzyme;AMP-binding enzyme C-terminal domain
gene-LOC118276616	LOC118276616	23 kDa integral membrane protein	0.244	-2.034	1.12406e-05	0.000978843	yes	down	5.65	8.93	8.73	19.72	53.15	12.63	7.77	28.5	GO:001602	CC:membrane;	------	------	------	------	ENOG4111IRY;ENOG410ZTYS	S:Function unknown;	XP_035450858.2	23 kDa integral membrane protein [Spodoptera frugiperda]	sp|Q61451|CD53_MOUSE;	Leukocyte surface antigen CD53 OS=Mus musculus OX=10090 GN=Cd53 PE=2 SV=2;	PF00335.24	Tetraspanin	Tetraspanin family
Signaling/binding
gene-LOC118280884	LOC118280884	transmembrane protein 26	4.799	2.26273	0.00152294	0.0455792	yes	up	13.48	15.64	14.78	1.08	2.57	3.3	14.6333	2.31667	GO:001602	CC:membrane;	------	------	------	------	ENOG410XS6J	S:Function unknown	XP_050556920.1	transmembrane protein 26 [Spodoptera frugiperda]	sp|Q3UP23|TMM26_MOUSE;	Transmembrane protein 26 OS=Mus musculus OX=10090 GN=Tmem26 PE=2 SV=2;	PF09772.13	Tmem26	Transmembrane protein 26
gene-LOC118261983	LOC118261983	hybrid signal transduction histidine kinase M, transcript variant X1	0.006	-7.32948	7.67249e-07	9.58745e-05	yes	down	0	0.12	0.07	4.74	20.66	1.06	0.0633333	8.82	------	------	------	------	------	------	ENOG41113JC	S:Function unknown	XP_035428955.2	hybrid signal transduction histidine kinase M isoform X1 [Spodoptera frugiperda]	------	------	------	------	------
gene-LOC118265898	LOC118265898	ras-related protein Rab-23, transcript variant X1	0.43	-1.21655	0.000161296	0.00782028	yes	down	7.84	9.78	10.43	16.62	29.99	12.71	9.35	19.7733	GO:0003924;GO:000552	MF:GTPase activity;MF:GTP binding;	K06234	RAB23	------	------	ENOG4110BDM	S:Function unknown	XP_035435067.2	ras-related protein Rab-23 isoform X1 [Spodoptera frugiperda]	sp|Q9ULC3|RAB23_HUMAN;	Ras-related protein Rab-23 OS=Homo sapiens OX=9606 GN=RAB23 PE=1 SV=1;	PF00071.26;PF08477.17;PF00025.25;PF01926.27	Ras;Roc;Arf;MMR_HSR1	Ras family;Ras of Complex, Roc, domain of DAPkinase;ADP-ribosylation factor family;50S ribosome-binding GTPase
gene-LOC118267020	LOC118267020	uncharacterized LOC118267020, transcript variant X1	0.274	-1.86844	2.8048e-05	0.00212481	yes	down	2.33	3.05	5.63	6.66	19.17	10.48	3.67	12.1033	------	------	------	------	------	------	ENOG4111HYK	S:Function unknown	XP_035436647.2	uncharacterized protein LOC118267020 isoform X1 [Spodoptera frugiperda]	------	------	PF07653.21;PF00018.32	SH3_2;SH3_1	Variant SH3 domain;SH3 domain
gene-LOC118267631	LOC118267631	disheveled-associated activator of morphogenesis 1, transcript variant X1	0.432	-1.20953	0.000410513	0.0165861	yes	down	8.28	8.68	11.84	9.96	22.51	21.15	9.6	17.8733	------	------	K04512	DAAM	map04310	Wnt signaling pathway	ENOG410XT5Z;ENOG410ZVVW	S:Function unknown;	XP_050550293.1	disheveled-associated activator of morphogenesis 1 isoform X1 [Spodoptera frugiperda]	sp|Q86T65|DAAM2_HUMAN;	Disheveled-associated activator of morphogenesis 2 OS=Homo sapiens OX=9606 GN=DAAM2 PE=1 SV=3;	PF02181.27;PF06367.20;PF06371.17	FH2;Drf_FH3;Drf_GBD	Formin Homology 2 Domain;Diaphanous FH3 Domain;Diaphanous GTPase-binding Domain
gene-LOC118268314	LOC118268314	ras-related protein Rab-27A	0.328	-1.60752	6.29439e-06	0.00056936	yes	down	1.64	1.07	1.15	10.93	5.03	7.85	1.28667	7.93667	GO:0003924;GO:000552	MF:GTPase activity;MF:GTP binding;	K07885	RAB27A	------	------	ENOG410XQ3T	S:Function unknown	XP_035438648.1	ras-related protein Rab-27A [Spodoptera frugiperda]	sp|P23640|RB27A_RAT;	Ras-related protein Rab-27A OS=Rattus norvegicus OX=10116 GN=Rab27a PE=1 SV=1;	PF00071.26;PF08477.17;PF00025.25;PF00009.31	Ras;Roc;Arf;GTP_EFTU	Ras family;Ras of Complex, Roc, domain of DAPkinase;ADP-ribosylation factor family;Elongation factor Tu GTP binding domain
gene-LOC118270598	LOC118270598	probable LIM domain-containing serine/threonine-protein kinase DDB_G0286997	0.015	-6.0392	2.02595e-05	0.00162626	yes	down	0.04	0.03	0.42	3.24	23.65	2.37	0.163333	9.75333	GO:001602	CC:membrane;	------	------	------	------	ENOG4112AVP	S:Function unknown	XP_035442171.2	probable LIM domain-containing serine/threonine-protein kinase DDB_G0286997 [Spodoptera frugiperda]	------	------	------	------	------
gene-LOC118272663	LOC118272663	histamine H2 receptor, transcript variant X1	0.183	-2.44689	0.000127986	0.00651457	yes	down	0.27	0.21	0.31	0.55	2.11	1.25	0.263333	1.30333	GO:0016020;GO:000493	CC:membrane;MF:G-protein coupled receptor activity;	K04134	CHRMN	map04080	Neuroactive ligand-receptor interaction	ENOG410XRW9	U:Intracellular trafficking, secretion, and vesicular transport	KAF9413632.1	hypothetical protein HW555_008210 [Spodoptera exigua]	sp|P17124|HRH2_CANLF;	Histamine H2 receptor OS=Canis lupus familiaris OX=9615 GN=HRH2 PE=1 SV=1;	PF00001.25;PF10320.13;PF13853.10;PF10328.13	7tm_1;7TM_GPCR_Srsx;7tm_4;7TM_GPCR_Srx	7 transmembrane receptor;Serpentine type 7TM GPCR chemoreceptor Srsx;Olfactory receptor;Serpentine type 7TM GPCR chemoreceptor Srx
gene-LOC118273391	LOC118273391	probable nuclear hormone receptor HR38, transcript variant X1	0.317	-1.6588	0.000322421	0.0138094	yes	down	1.94	2.18	4.15	6.41	13.28	3.91	2.75667	7.86667	GO:0006351;GO:0005634;GO:0043565;GO:0008270;GO:000487	BP:transcription, DNA-templated;CC:nucleus;MF:sequence-specific DNA binding;MF:zinc ion binding;MF:RNA polymerase II transcription factor activity, ligand-activated sequence-specific DNA binding;	K08558	NR4A2, NURR1	map04928;map04925	Parathyroid hormone synthesis, secretion and action;Aldosterone synthesis and secretion	ENOG410YWNC	K:Transcription	XP_035446229.1	probable nuclear hormone receptor HR38 isoform X1 [Spodoptera frugiperda]	sp|P49870|HR38_BOMMO;	Probable nuclear hormone receptor HR38;	PF00105.22;PF00104.34	zf-C4;Hormone_recep	Zinc finger, C4 type;Ligand-binding domain of nuclear hormone receptor
gene-LOC118266058	LOC118266058	uncharacterized LOC118266058	0.449	-1.15501	2.35393e-10	8.39176e-08	yes	down	13.62	17.55	18.85	31.94	39.78	28.39	16.6733	33.37	------	------	------	------	------	------	ENOG410XTWW;ENOG410YU7V;ENOG4111U5H	S:Function unknown;	XP_035435301.2	uncharacterized protein LOC118266058 [Spodoptera frugiperda]	sp|Q9W1C9|PEB3_DROME;	Ejaculatory bulb-specific protein 3 OS=Drosophila melanogaster OX=7227 GN=EbpIII PE=2 SV=2;	PF03392.17	OS-D	Insect pheromone-binding family, A10/OS-D
Immunity
gene-LOC118261733	LOC118261733	histidine-rich protein PFHRP-II-like	12.152	3.60318	0.000524619	0.0202513	yes	up	7.91	108.02	21.89	2.04	4.84	1.53	45.94	2.80333	GO:004230	MF:structural constituent of cuticle;	------	------	------	------	ENOG4110T8H;ENOG410YSFI;ENOG410YS6B;ENOG4110SG6	S:Function unknown;	XP_050557291.1	LOW QUALITY PROTEIN: histidine-rich protein PFHRP-II-like [Spodoptera frugiperda]	sp|P45583|CU19_LOCMI;	Cuticle protein 19 OS=Locusta migratoria OX=7004 PE=1 SV=1;	PF00379.27	Chitin_bind_4	Insect cuticle protein
gene-LOC118279329	LOC118279329	serine protease inhibitor-like	2.05	1.03534	0.000790952	0.0276286	yes	up	2.11	5.22	3.53	1.44	1.53	1.7	3.62	1.55667	GO:0005615;GO:000486	CC:extracellular space;MF:serine-type endopeptidase inhibitor activity;	------	------	------	------	ENOG4111MUA;COG4826	S:Function unknown;O:Posttranslational modification, protein turnover, chaperones	XP_035454886.2	serine protease inhibitor-like [Spodoptera frugiperda]	sp|P50453|SPB9_HUMAN;	Serpin B9 OS=Homo sapiens OX=9606 GN=SERPINB9 PE=1 SV=1;	PF00079.24	Serpin	Serpin
gene-LOC118279687	LOC118279687	histidine decarboxylase, transcript variant X1	2.205	1.14062	0.000181016	0.0086043	yes	up	13.2	14	15.14	5.9	8.17	9.64	14.1133	7.90333	GO:0006520;GO:0016831;GO:003017	BP:cellular amino acid metabolic process;MF:carboxy-lyase activity;MF:pyridoxal phosphate binding;	K01590	hdc, HDC	map00340	Histidine metabolism	COG0076	E:Amino acid transport and metabolism	XP_050558275.1	histidine decarboxylase isoform X1 [Spodoptera frugiperda]	sp|Q05733|DCHS_DROME;	Histidine decarboxylase OS=Drosophila melanogaster OX=7227 GN=Hdc PE=1 SV=2;	PF00282.23;PF01212.25	Pyridoxal_deC;Beta_elim_lyase	Pyridoxal-dependent decarboxylase conserved domain;Beta-eliminating lyase
gene-LOC118280892	LOC118280892	mucin-22-like	2.05	1.0359	0.000143466	0.00709776	yes	up	3.6	7.11	5.84	1.63	3.03	2.52	5.51667	2.39333	------	------	------	------	------	------	ENOG410ZUJE	S:Function unknown	XP_050556580.1	mucin-22-like [Spodoptera frugiperda]	------	------	------	------	------
gene-LOC118281887	LOC118281887	uncharacterized LOC118281887, transcript variant X2	3.218	1.68626	4.4464e-05	0.0030974	yes	up	0.44	1.26	1.18	0.26	0.27	0.25	0.96	0.26	GO:0015074;GO:0042575;GO:0003887;GO:000367	BP:DNA integration;CC:DNA polymerase complex;MF:DNA-directed DNA polymerase activity;MF:nucleic acid binding;	------	------	------	------	ENOG410Z1QR;ENOG410Y7Q4;COG2801;ENOG410YP2D	S:Function unknown;L:Replication, recombination and repair;S:Function unknown	KAJ8719806.1	hypothetical protein PYW08_011981 [Mythimna loreyi]	------	------	PF05380.17;PF18701.5;PF00078.31;PF00665.30;PF05585.16;PF17921.5	Peptidase_A17;DUF5641;RVT_1;rve;DUF1758;Integrase_H2C2	Pao retrotransposon peptidase;Family of unknown function;Reverse transcriptase;Integrase core domain;Putative peptidase;Integrase zinc binding domain
gene-LOC126911644	LOC126911644	uncharacterized LOC126911644	2.546	1.34813	1.58752e-06	0.000179835	yes	up	0.76	0.88	0.79	0.22	0.32	0.32	0.81	0.286667	------	------	------	------	------	------	ENOG410Z1QR	S:Function unknown	XP_050555836.1	uncharacterized protein LOC126911644 [Spodoptera frugiperda]	------	------	PF05380.17;PF03564.19;PF18701.5;PF05585.16;PF17921.5;PF00078.31	Peptidase_A17;DUF1759;DUF5641;DUF1758;Integrase_H2C2;RVT_1	Pao retrotransposon peptidase;Protein of unknown function;Family of unknown function;Putative peptidase;Integrase zinc binding domain;Reverse transcriptase
gene-LOC126912734	LOC126912734	angiotensin-converting enzyme	2.022	1.01611	0.000750127	0.0271411	yes	up	2	3.58	4.39	1.34	19.07	1.55	3.32333	7.32	------	------	K01283	ACE, CD143	map05142;map04614;map04924;map05171;map05415;map05410	Chagas disease;Renin-angiotensin system;Renin secretion;Coronavirus disease - COVID-19;Diabetic cardiomyopathy;Hypertrophic cardiomyopathy	ENOG410XPJ3	S:Function unknown	XP_050562352.1	angiotensin-converting enzyme [Spodoptera frugiperda]	sp|Q10751|ACE_CHICK;	Angiotensin-converting enzyme OS=Gallus gallus OX=9031 GN=ACE PE=2 SV=2;	PF01401.22	Peptidase_M2	Angiotensin-converting enzyme
gene-LOC118261986	LOC118261986	MATH and LRR domain-containing protein PFE0570w-like	0.044	-4.50263	0.000634705	0.0235849	yes	down	0	0.12	0.13	1.15	3.29	0.55	0.0833333	1.66333	------	------	------	------	------	------	ENOG411242J	S:Function unknown	XP_035428959.2	MATH and LRR domain-containing protein PFE0570w-like [Spodoptera frugiperda]	------	------	------	------	------
gene-LOC118262012	LOC118262012	protein spaetzle 5	0.394	-1.34409	8.8162e-05	0.00516382	yes	down	1.68	2.45	3.38	3.85	7.67	5.61	2.50333	5.71	GO:000561	CC:extracellular space;	K20694	SPZ	map04624	Toll and Imd signaling pathway	ENOG4111TKA	S:Function unknown	XP_050557459.1	protein spaetzle 5 [Spodoptera frugiperda]	sp|Q9VZX1|SPZ5_DROME;	Protein spaetzle 5 OS=Drosophila melanogaster OX=7227 GN=spz5 PE=1 SV=1;	PF16077.9	Spaetzle	Spaetzle
gene-LOC118262126	LOC118262126	histidine-rich protein PFHRP-II-like	0.012	-6.33928	3.25012e-06	0.000337776	yes	down	0.3	1.77	4.97	60.93	420.18	26.98	2.34667	169.363	GO:004230	MF:structural constituent of cuticle;	------	------	------	------	ENOG41118NN;ENOG410YSFI;ENOG4111NR3;ENOG410YS6B	S:Function unknown;	XP_035429165.2	histidine-rich protein PFHRP-II-like [Spodoptera frugiperda]	sp|P45583|CU19_LOCMI;	Cuticle protein 19 OS=Locusta migratoria OX=7004 PE=1 SV=1;	PF00379.27;PF05403.15	Chitin_bind_4;Plasmodium_HRP	Insect cuticle protein;Plasmodium histidine-rich protein
gene-LOC118262914	LOC118262914	uncharacterized LOC118262914, transcript variant X1	0.097	-3.37148	4.10117e-09	9.55968e-07	yes	down	1.1	1.05	5.03	13.63	22.8	30.62	2.39333	22.35	------	------	------	------	------	------	ENOG4111IHD	S:Function unknown	XP_035430475.2	uncharacterized protein LOC118262914 isoform X1 [Spodoptera frugiperda]	sp|Q6UXN8|CLC9A_HUMAN;	C-type lectin domain family 9 member A OS=Homo sapiens OX=9606 GN=CLEC9A PE=1 SV=1;	PF00059.25	Lectin_C	Lectin C-type domain
gene-LOC118263348	LOC118263348	mucin-5AC, transcript variant X2	0.417	-1.26171	6.96598e-07	8.79528e-05	yes	down	7.22	18.36	14.46	15.34	24.17	19.55	13.3467	19.6867	------	------	------	------	------	------	ENOG410ZM70	S:Function unknown	XP_050561627.1	uncharacterized protein LOC118263348 isoform X1 [Spodoptera frugiperda]	------	------	PF15950.9	DUF4758	Putative sperm flagellar membrane protein
gene-LOC118263480	LOC118263480	heparan-alpha-glucosaminide N-acetyltransferase, transcript variant X1	0.357	-1.48795	5.93767e-05	0.00378792	yes	down	6	9.46	9.07	17.89	32.48	11.01	8.17667	20.46	------	------	K10532	HGSNAT	map04142;map00531	Lysosome;Glycosaminoglycan degradation	COG4299	S:Function unknown	XP_035431396.1	heparan-alpha-glucosaminide N-acetyltransferase isoform X1 [Spodoptera frugiperda]	sp|Q3UDW8|HGNAT_MOUSE;	Heparan-alpha-glucosaminide N-acetyltransferase OS=Mus musculus OX=10090 GN=Hgsnat PE=1 SV=2;	PF16401.9;PF07786.16	DUF5009;HGSNAT_cat	Domain of unknown function;Heparan-alpha-glucosaminide N-acetyltransferase, catalytic
gene-LOC118263992	LOC118263992	uncharacterized LOC118263992, transcript variant X1	0.099	-3.33142	3.05212e-05	0.00227531	yes	down	1.54	3.32	4.64	14.62	58.77	11.75	3.16667	28.38	------	------	------	------	------	------	ENOG4111MU3	S:Function unknown	XP_035432184.2	uncharacterized protein LOC118263992 [Spodoptera frugiperda]	sp|P47972|NPTX2_HUMAN;	Neuronal pentraxin-2 OS=Homo sapiens OX=9606 GN=NPTX2 PE=1 SV=2;	PF00354.21;PF13385.10	Pentaxin;Laminin_G_3	Pentaxin family;Concanavalin A-like lectin/glucanases superfamily
gene-LOC118279253	LOC118279253	gloverin-like	0.401	-1.31706	0.000243414	0.0108872	yes	down	161.74	204.84	143.61	301.41	635.59	224.6	170.063	387.2	------	------	------	------	------	------	ENOG4110QR6	S:Function unknown	XP_035454785.2	gloverin-like [Spodoptera frugiperda]	sp|P81048|GLOV_HYACE;	Gloverin OS=Hyalophora cecropia OX=7123 PE=1 SV=2;	PF10793.13	Gloverin	Gloverin-like protein
gene-LOC118280057	LOC118280057	uncharacterized LOC118280057, transcript variant X1	0.027	-5.21668	1.57554e-21	4.77428e-18	yes	down	0.07	0.17	0.26	5.8	8.21	2.35	0.166667	5.45333	------	------	------	------	------	------	COG5640	O:Posttranslational modification, protein turnover, chaperones	XP_050558311.1	uncharacterized protein LOC118280057 isoform X1 [Spodoptera frugiperda]	sp|Q05319|STUB_DROME;	Serine proteinase stubble OS=Drosophila melanogaster OX=7227 GN=Sb PE=2 SV=2;	PF00089.30	Trypsin	Trypsin
gene-LOC118280118	LOC118280118	brain-specific serine protease 4, transcript variant X1	0.229	-2.1256	5.70657e-12	2.88206e-09	yes	down	1.69	1.57	2.02	6.06	11.61	4.75	1.76	7.47333	GO:0006508;GO:0016020;GO:000425	BP:proteolysis;CC:membrane;MF:serine-type endopeptidase activity;	------	------	------	------	COG5640	O:Posttranslational modification, protein turnover, chaperones	XP_050558321.1	plasminogen isoform X1 [Spodoptera frugiperda]	sp|Q05319|STUB_DROME;	Serine proteinase stubble OS=Drosophila melanogaster OX=7227 GN=Sb PE=2 SV=2;	PF00089.30;PF13365.10;PF09342.15	Trypsin;Trypsin_2;DUF1986	Trypsin;Trypsin-like peptidase domain;Domain of unknown function
gene-LOC118281020	LOC118281020	pancreatic triacylglycerol lipase-like	0.416	-1.26697	1.16154e-06	0.000138363	yes	down	4.44	4.1	4.1	10.67	6.6	10.16	4.21333	9.14333	GO:0006629;GO:0005576;GO:001629	BP:lipid metabolic process;CC:extracellular region;MF:lipase activity;	------	------	------	------	ENOG41116Y2;ENOG4110RTX;ENOG410YGS3;ENOG4111JY5	S:Function unknown;	XP_050556543.1	pancreatic triacylglycerol lipase-like [Spodoptera frugiperda]	sp|Q64425|LIPP_MYOCO;	Pancreatic triacylglycerol lipase;	PF00151.23;PF12697.11	Lipase;Abhydrolase_6	Lipase;Alpha/beta hydrolase family
gene-LOC126911580	LOC126911580	lebocin-4-like	0.474	-1.07653	0.0012665	0.0394633	yes	down	227.98	240.97	152.33	252.41	611.33	347.79	207.093	403.843	------	------	------	------	------	------	ENOG4111ASS	S:Function unknown	XP_050555354.1	lebocin-4-like [Spodoptera frugiperda]	sp|O15946|LEB4_BOMMO;	Lebocin-4 OS=Bombyx mori OX=7091 GN=LEB4 PE=2 SV=1;	------	------	------
gene-LOC118278895	LOC118278895	late histone H1-like	0.063	-3.97757	0.000128453	0.00651457	yes	down	0	0.48	0	1.64	2.91	1.89	0.16	2.14667	GO:0006334;GO:0000786;GO:0005634;GO:0030527;GO:000367	BP:nucleosome assembly;CC:nucleosome;CC:nucleus;MF:structural constituent of chromatin;MF:DNA binding;	K11275	H1_5	------	------	ENOG41120CT;ENOG410XSZT	B:Chromatin structure and dynamics;S:Function unknown	XP_035454194.1	late histone H1-like [Spodoptera frugiperda]	sp|P02255|H1_DROME;	Histone H1 OS=Drosophila melanogaster OX=7227 GN=His1 PE=1 SV=1;	PF00538.23	Linker_histone	linker histone H1 and H5 family
gene-LOC118278272	LOC118278272	proclotting enzyme, transcript variant X1	0.1	-3.32519	9.90406e-09	2.10609e-06	yes	down	24.14	20.74	15.51	9.05	14.84	3.44	20.13	9.11	GO:0006508;GO:000425	BP:proteolysis;MF:serine-type endopeptidase activity;	------	------	------	------	COG5640	O:Posttranslational modification, protein turnover, chaperones	XP_035453381.2	proclotting enzyme isoform X1 [Spodoptera frugiperda]	sp|P21902|PCE_TACTR;	Proclotting enzyme OS=Tachypleus tridentatus OX=6853 PE=1 SV=1;	PF00089.30;PF09342.15;PF03761.19	Trypsin;DUF1986;DUF316	Trypsin;Domain of unknown function;Nematode trypsin-6-like family
gene-LOC118263124	LOC118263124	protein obstructor-E	0.23	-2.12152	1.7898e-05	0.00146582	yes	down	13.23	22.74	19.24	37.97	142.47	36.82	18.4033	72.42	GO:0005576;GO:000806	CC:extracellular region;MF:chitin binding;	------	------	------	------	ENOG4111EK0;ENOG410ZSCN	S:Function unknown;	XP_035430817.1	protein obstructor-E [Spodoptera frugiperda]	sp|Q9VMM6|OBSTE_DROME;	Protein obstructor-E OS=Drosophila melanogaster OX=7227 GN=obst-E PE=2 SV=2;	PF01607.28	CBM_14	Chitin binding Peritrophin-A domain
Transcription/translation
gene-LOC118276094	LOC118276094	uncharacterized LOC118276094	3.226	1.68974	4.74931e-06	0.000460531	yes	up	122.98	343.2	370.78	54.24	104.15	59.39	278.987	72.5933	------	------	------	------	------	------	------	------	XP_050563139.1	uncharacterized protein LOC118276094 [Spodoptera frugiperda]	------	------	------	------	------
gene-LOC118276292	LOC118276292	uncharacterized LOC118276292	78.968	6.30319	3.18895e-05	0.00234262	yes	up	0.09	1.94	5.6	0.04	0.04	0	2.54333	0.0266667	GO:0016020;GO:000554	CC:membrane;MF:odorant binding;	------	------	------	------	ENOG4110RS7;ENOG4110RSC	S:Function unknown;	XP_035450441.2	uncharacterized protein LOC118276292 [Spodoptera frugiperda]	------	------	------	------	------
gene-LOC118277141	LOC118277141	uncharacterized LOC118277141	12.104	3.59736	0.000192047	0.00909296	yes	up	68.15	933.91	270.33	30.97	42.49	18.34	424.13	30.6	------	------	------	------	------	------	ENOG410Z9F4	S:Function unknown	XP_050552395.1	uncharacterized protein LOC118277141 [Spodoptera frugiperda]	------	------	PF15868.9	MBF2	Transcription activator MBF2
gene-LOC118277417	LOC118277417	SCAN domain-containing protein 3	12.821	3.68047	1.47258e-05	0.00123097	yes	up	0.45	0.74	1.37	0	0.09	0.09	0.853333	0.06	GO:004698	MF:protein dimerization activity;	K24642	ZBED5_7_8_9, BUSTER	------	------	ENOG410ZSKF;ENOG410XPSC	S:Function unknown;	XP_050552256.1	SCAN domain-containing protein 3 [Spodoptera frugiperda]	sp|A4Z943|ZBED5_BOVIN;	Zinc finger BED domain-containing protein 5 OS=Bos taurus OX=9913 GN=ZBED5 PE=4 SV=1;	PF05699.18;PF14291.10	Dimer_Tnp_hAT;DUF4371	hAT family C-terminal dimerisation region;Domain of unknown function
gene-LOC118265577	LOC118265577	uncharacterized LOC118265577, transcript variant X1	3.606	1.85048	0.000674505	0.0249258	yes	up	1.64	2.32	1.36	0.4	0.61	0.33	1.77333	0.446667	GO:001602	CC:membrane;	------	------	------	------	ENOG410Z5H7	S:Function unknown	XP_035434416.2	uncharacterized protein LOC118265577 isoform X1 [Spodoptera frugiperda]	------	------	------	------	------
gene-LOC118268519；整合酶核心结构域；推定肽酶；反转录酶；整合酶锌结合结构域	LOC118268519	uncharacterized LOC118268519, transcript variant X1	2.826	1.49862	3.74241e-07	5.33667e-05	yes	up	1.31	1.79	1.97	0.37	0.63	0.58	1.69	0.526667	------	------	------	------	------	------	ENOG410Y7Q4;ENOG410Z1QR;ENOG410YP2D;COG2801	S:Function unknown;L:Replication, recombination and repair	XP_035455668.2	uncharacterized protein LOC118268519 isoform X1 [Spodoptera frugiperda]	------	------	PF05380.17;PF18701.5;PF00665.30;PF05585.16;PF00078.31;PF17921.5	Peptidase_A17;DUF5641;rve;DUF1758;RVT_1;Integrase_H2C2	Pao retrotransposon peptidase;Family of unknown function;Integrase core domain;Putative peptidase;Reverse transcriptase;Integrase zinc binding domain
gene-LOC118271238	LOC118271238	uncharacterized LOC118271238	5.386	2.42918	0.000788316	0.0276286	yes	up	7.41	88.78	42.5	3.63	10.53	9.2	46.23	7.78667	------	------	------	------	------	------	------	------	CAD0203398.1	unnamed protein product [Chrysodeixis includens]	------	------	------	------	------
gene-LOC118271395	LOC118271395	uncharacterized LOC118271395	4.243	2.08505	5.70657e-12	2.88206e-09	yes	up	10.3	17.3	10.86	2	2.45	3.64	12.82	2.69667	------	------	------	------	------	------	------	------	KAF9802594.1	hypothetical protein SFRURICE_013781, partial [Spodoptera frugiperda]	------	------	------	------	------
gene-LOC118272032	LOC118272032	ubiA prenyltransferase domain-containing protein 1 homolog	61.101	5.93312	2.25825e-09	5.70256e-07	yes	up	1.24	2.72	1.3	0	0	0.08	1.75333	0.0266667	GO:0009234;GO:0016020;GO:000465	BP:menaquinone biosynthetic process;CC:membrane;MF:prenyltransferase activity;	K00810	UBIAD1	------	------	COG1575	H:Coenzyme transport and metabolism	XP_035444221.2	ubiA prenyltransferase domain-containing protein 1 homolog [Spodoptera frugiperda]	sp|Q9V3R8|UBIA1_DROME;	UbiA prenyltransferase domain-containing protein 1 homolog OS=Drosophila melanogaster OX=7227 GN=heix PE=2 SV=1;	PF01040.22	UbiA	UbiA prenyltransferase family
gene-LOC118273870	LOC118273870	uncharacterized LOC118273870	2.342	1.22755	4.94311e-05	0.00334723	yes	up	432.45	322.25	566.09	122.39	234.04	162.06	440.263	172.83	GO:001602	CC:membrane;	------	------	------	------	ENOG4110SF2;ENOG4110SXM;ENOG4110SVY;ENOG4110RAS	S:Function unknown;	XP_035446934.2	uncharacterized protein LOC118273870 [Spodoptera frugiperda]	------	------	------	------	------
gene-LOC118265038	LOC118265038	midnolin homolog	0.016	-6.00516	2.76594e-18	4.78941e-15	yes	down	0.02	0.1	0.15	3.32	10.02	2.76	0.09	5.36667	------	------	------	------	------	------	ENOG4110SN6	S:Function unknown	XP_035433624.1	midnolin homolog [Spodoptera frugiperda]	------	------	------	------	------
gene-LOC118265114	LOC118265114	uncharacterized LOC118265114, transcript variant X1	0.189	-2.4052	4.8453e-06	0.00046611	yes	down	1.98	3.21	5.15	9.16	20.21	12.74	3.44667	14.0367	GO:001602	CC:membrane;	------	------	------	------	ENOG410XWAF	S:Function unknown	XP_050562016.1	uncharacterized protein LOC118265114 [Spodoptera frugiperda]	------	------	PF07898.17	DUF1676	Protein of unknown function
gene-LOC118266062	LOC118266062	uncharacterized LOC118266062	0.216	-2.21178	6.75847e-05	0.00413735	yes	down	3.79	3.62	1.72	7.35	23.79	7.83	3.04333	12.99	GO:0005739;GO:0016747;GO:004796	CC:mitochondrion;MF:transferase activity, transferring acyl groups other than amino-acyl groups;MF:glycine N-acyltransferase activity;	------	------	------	------	ENOG410XV1R;ENOG410ZSHZ;ENOG410XSPH;ENOG4111CD3	S:Function unknown;	XP_035435308.2	uncharacterized protein LOC118266062 [Spodoptera frugiperda]	------	------	PF08445.14;PF13673.11;PF00583.29;PF13508.11;PF14542.10	FR47;Acetyltransf_10;Acetyltransf_1;Acetyltransf_7;Acetyltransf_CG	FR47-like protein;Acetyltransferase;Acetyltransferase;Acetyltransferase;GCN5-related N-acetyl-transferase
gene-LOC118266126	LOC118266126	A disintegrin and metalloproteinase with thrombospondin motifs 16, transcript variant X1	0.261	-1.93787	0.000147335	0.00725954	yes	down	0.92	2.09	1.69	3.64	9.95	2.32	1.56667	5.30333	GO:0006508;GO:0046872;GO:000422	BP:proteolysis;MF:metal ion binding;MF:metalloendopeptidase activity;	------	------	------	------	ENOG41110UP	S:Function unknown	XP_050551061.1	A disintegrin and metalloproteinase with thrombospondin motifs 16 isoform X1 [Spodoptera frugiperda]	sp|Q8TE57|ATS16_HUMAN;	A disintegrin and metalloproteinase with thrombospondin motifs 16 OS=Homo sapiens OX=9606 GN=ADAMTS16 PE=2 SV=3;	PF01421.23;PF17771.5;PF13688.10;PF13574.10;PF13582.10;PF13583.10	Reprolysin;ADAMTS_CR_2;Reprolysin_5;Reprolysin_2;Reprolysin_3;Reprolysin_4	Reprolysin;ADAMTS cysteine-rich domain 2;Metallo-peptidase family M12;Metallo-peptidase family M12B Reprolysin-like;Metallo-peptidase family M12B Reprolysin-like;Metallo-peptidase family M12B Reprolysin-like
gene-LOC118266359	LOC118266359	mucin-3A	0.21	-2.25112	8.72244e-05	0.00516382	yes	down	19.6	14.03	14.39	19.37	18.73	7.07	16.0067	15.0567	------	------	------	------	------	------	ENOG410YZWK	S:Function unknown	XP_035435672.2	mucin-3A [Spodoptera frugiperda]	------	------	------	------	------
gene-LOC118266434	LOC118266434	uncharacterized LOC118266434	0.041	-4.59248	5.18618e-06	0.0004873	yes	down	0.19	0.32	1.01	1.1	26.29	5.91	0.506667	11.1	------	------	------	------	------	------	------	------	XP_035435787.2	uncharacterized protein LOC118266434 [Spodoptera frugiperda]	------	------	------	------	------
gene-LOC118266456	LOC118266456	bromodomain-containing protein 4	0.092	-3.44396	0.000115449	0.00623874	yes	down	1.73	12.46	15.52	48.27	163.09	70.37	9.90333	93.91	------	------	K17914	KIF13	map04814	Motor proteins	ENOG41102XR	S:Function unknown	XP_035435817.2	bromodomain-containing protein 4 [Spodoptera frugiperda]	------	------	------	------	------
gene-LOC118266727	LOC118266727	zinc carboxypeptidase A 1, transcript variant X1	0.257	-1.96254	3.03146e-22	1.22481e-18	yes	down	1.44	2.39	2.08	5.5	7.1	7.84	1.97	6.81333	------	------	------	------	------	------	COG2866	E:Amino acid transport and metabolism	XP_035436132.2	zinc carboxypeptidase A 1 isoform X1 [Spodoptera frugiperda]	sp|Q6P8K8|CBPA4_MOUSE;	Carboxypeptidase A4 OS=Mus musculus OX=10090 GN=Cpa4 PE=2 SV=2;	PF00246.28;PF02244.20	Peptidase_M14;Propep_M14	Zinc carboxypeptidase;Carboxypeptidase activation peptide
gene-LOC118267101	LOC118267101	uncharacterized LOC118267101	0.012	-6.43498	0.000123294	0.00638651	yes	down	1.25	9.39	1.78	67.3	881.99	4.82	4.14	318.037	GO:001602	CC:membrane;	------	------	------	------	ENOG41113AM;ENOG4110NNY	S:Function unknown;	XP_035436788.1	uncharacterized protein LOC118267101 [Spodoptera frugiperda]	------	------	------	------	------
gene-LOC118267218	LOC118267218	uncharacterized LOC118267218, transcript variant X1	0.418	-1.2576	5.09823e-05	0.00343309	yes	down	506.28	899.18	1072.03	1258.15	2551.28	1541.91	825.83	1783.78	------	------	------	------	------	------	ENOG4111WPE	S:Function unknown	KAF9795669.1	hypothetical protein SFRURICE_003862 [Spodoptera frugiperda]	------	------	------	------	------
gene-LOC118267317	LOC118267317	uncharacterized LOC118267317	0.237	-2.07689	2.02102e-05	0.00162626	yes	down	40.29	38.73	38.35	49.04	124.55	48.52	39.1233	74.0367	GO:0015031;GO:0032456;GO:000576	BP:protein transport;BP:endocytic recycling;CC:endosome;	------	------	------	------	ENOG4112C31;ENOG41118GB	S:Function unknown;	XP_050559270.1	uncharacterized protein LOC118267317 [Spodoptera frugiperda]	------	------	------	------	------
gene-LOC118267364	LOC118267364	uncharacterized LOC118267364	0	-11.3764	1.25802e-11	6.09936e-09	yes	down	0	0.02	0.05	41.34	115.99	2.58	0.0233333	53.3033	------	------	------	------	------	------	------	------	XP_035437172.2	uncharacterized protein LOC118267364 [Spodoptera frugiperda]	------	------	------	------	------
gene-LOC118267549	LOC118267549	uncharacterized LOC118267549	0.027	-5.20968	9.97163e-05	0.00562168	yes	down	0.8	3.34	2.81	14.69	205.84	7.81	2.31667	76.1133	------	------	------	------	------	------	ENOG410YTNT	S:Function unknown	XP_035437502.2	uncharacterized protein LOC118267549 [Spodoptera frugiperda]	------	------	------	------	------
gene-LOC118267577	LOC118267577	uncharacterized LOC118267577	0.053	-4.24874	1.301e-19	2.82699e-16	yes	down	0.4	1.17	2.15	20.41	26.9	14.6	1.24	20.6367	------	------	------	------	------	------	ENOG4111NX3	S:Function unknown	XP_050550131.1	uncharacterized protein LOC118267577 [Spodoptera frugiperda]	------	------	------	------	------
gene-LOC118267779	LOC118267779	uncharacterized LOC118267779	0.034	-4.86704	5.61836e-06	0.00051591	yes	down	1.13	1.27	3.07	20.47	114.93	8.55	1.82333	47.9833	------	------	------	------	------	------	ENOG41115A0	S:Function unknown	XP_035437857.2	uncharacterized protein LOC118267779 [Spodoptera frugiperda]	------	------	------	------	------
gene-LOC118267833	LOC118267833	uncharacterized LOC118267833	0.043	-4.54433	1.30979e-06	0.0001512	yes	down	2.03	2.1	9.18	46.58	188.07	44.31	4.43667	92.9867	------	------	------	------	------	------	ENOG410Y735	S:Function unknown	XP_035437966.2	uncharacterized protein LOC118267833 [Spodoptera frugiperda]	------	------	------	------	------
gene-LOC118268003	LOC118268003	uncharacterized LOC118268003	0.252	-1.98804	3.88842e-10	1.27383e-07	yes	down	1.83	1.51	2.98	6.04	9.09	7.51	2.10667	7.54667	GO:001602	CC:membrane;	------	------	------	------	ENOG4111UQ4	S:Function unknown	XP_035438165.2	uncharacterized protein LOC118268003 [Spodoptera frugiperda]	------	------	------	------	------
gene-LOC118268441	LOC118268441	uncharacterized LOC118268441, transcript variant X1	0.021	-5.56628	1.00795e-07	1.70711e-05	yes	down	1.07	1.95	3.13	49.9	227.52	12.63	2.05	96.6833	------	------	------	------	------	------	ENOG410XV87	S:Function unknown	XP_035438829.2	uncharacterized protein LOC118268441 isoform X1 [Spodoptera frugiperda]	------	------	------	------	------
gene-LOC118268630	LOC118268630	uncharacterized LOC118268630, transcript variant X1	0.447	-1.16315	1.0983e-07	1.775e-05	yes	down	10.51	11.65	13.86	20.72	30.78	21.52	12.0067	24.34	GO:001602	CC:membrane;	------	------	------	------	ENOG41119W7	S:Function unknown	XP_035439078.1	uncharacterized protein LOC118268630 isoform X1 [Spodoptera frugiperda]	------	------	------	------	------
gene-LOC118268703	LOC118268703	hepatic leukemia factor, transcript variant X3	0.423	-1.23977	0.000218867	0.0100109	yes	down	27.86	21.08	37.7	34.36	62.43	78.21	28.88	58.3333	------	------	K09057	HLF	map04711	Circadian rhythm - fly	ENOG410YJ8G	K:Transcription	XP_035439195.1	hepatic leukemia factor isoform X1 [Spodoptera frugiperda]	sp|Q16534|HLF_HUMAN;	Hepatic leukemia factor OS=Homo sapiens OX=9606 GN=HLF PE=1 SV=1;	PF07716.19;PF00170.25	bZIP_2;bZIP_1	Basic region leucine zipper;bZIP transcription factor
gene-LOC118268949	LOC118268949	uncharacterized LOC118268949	0.281	-1.83122	0.00099688	0.032575	yes	down	13.26	11.74	18.3	10.81	79.74	51.45	14.4333	47.3333	------	------	------	------	------	------	------	------	XP_050554432.1	uncharacterized protein LOC118268949 [Spodoptera frugiperda]	------	------	------	------	------
gene-LOC118268964	LOC118268964	uncharacterized LOC118268964	0.006	-7.29084	5.19704e-08	9.40198e-06	yes	down	0.24	2.33	2.06	92.06	519.76	19.82	1.54333	210.547	------	------	------	------	------	------	------	------	XP_035439698.2	uncharacterized protein LOC118268964 [Spodoptera frugiperda]	------	------	------	------	------
gene-LOC118269040	LOC118269040	uncharacterized LOC118269040	0.228	-2.13276	1.298e-07	2.04325e-05	yes	down	483.75	829.35	810.48	1275.5	4789.91	2310.61	707.86	2792.01	------	------	------	------	------	------	ENOG4111PWE;ENOG4111WYB	S:Function unknown;	XP_035439809.1	uncharacterized protein LOC118269040 [Spodoptera frugiperda]	------	------	PF03103.21	DUF243	Domain of unknown function
gene-LOC118269278	LOC118269278	uncharacterized LOC118269278	0.337	-1.56741	2.21678e-09	5.70256e-07	yes	down	4.39	5.03	5.12	9.79	17.48	11.75	4.84667	13.0067	------	------	K20008;K04399	DCP1;CASP9	map05167;map05164;map05210;map04115;map05160;map05161;map05168;map05169;map04370;map05162;map04210;map04215;map05145;map05212;map05213;map05012;map05134;map05010;map05016;map05130;map05014;map05170;map04214;map05223;map05222;map05152;map05200;map05416;map05417;map05215;map04151;map05163;map04919;map05022;map01524;map05020	Kaposi sarcoma-associated herpesvirus infection;Influenza A;Colorectal cancer;p53 signaling pathway;Hepatitis C;Hepatitis B;Herpes simplex virus 1 infection;Epstein-Barr virus infection;VEGF signaling pathway;Measles;Apoptosis;Apoptosis - multiple species;Toxoplasmosis;Pancreatic cancer;Endometrial cancer;Parkinson disease;Legionellosis;Alzheimer disease;Huntington disease;Pathogenic Escherichia …	ENOG410ZQIE	O:Posttranslational modification, protein turnover, chaperones	XP_035440199.2	uncharacterized protein LOC118269278 [Spodoptera frugiperda]	------	------	PF00656.26	Peptidase_C14	Caspase domain
gene-LOC118269793	LOC118269793	uncharacterized LOC118269793	0.012	-6.39057	0.000290531	0.0126025	yes	down	0	0	0.05	0.21	3.71	0.2	0.0166667	1.37333	GO:001602	CC:membrane;	------	------	------	------	ENOG4110S1Y	S:Function unknown	XP_035441002.2	uncharacterized protein LOC118269793 [Spodoptera frugiperda]	------	------	------	------	------
gene-LOC118270352	LOC118270352	attacin-A-like	0.389	-1.363	5.09768e-07	7.02148e-05	yes	down	54.19	65.8	50.14	106.06	192.17	99.55	56.71	132.593	GO:0042742;GO:000557	BP:defense response to bacterium;CC:extracellular region;	------	------	------	------	ENOG410ZBQ8	S:Function unknown	XP_050554054.1	attacin-A-like [Spodoptera frugiperda]	sp|P50725|ATTA_TRINI;	Attacin-A OS=Trichoplusia ni OX=7111 PE=3 SV=1;	PF03769.19;PF03768.19	Attacin_C;Attacin_N	Attacin, C-terminal region;Attacin, N-terminal region
gene-LOC118270353	LOC118270353	attacin-A-like	0.352	-1.50591	6.48763e-05	0.00403264	yes	down	39.86	62.59	36.62	68.34	196.75	92.92	46.3567	119.337	GO:0042742;GO:000557	BP:defense response to bacterium;CC:extracellular region;	------	------	------	------	ENOG410ZBQ8	S:Function unknown	XP_035441811.2	attacin-A-like [Spodoptera frugiperda]	sp|P50725|ATTA_TRINI;	Attacin-A OS=Trichoplusia ni OX=7111 PE=3 SV=1;	PF03769.19;PF03768.19	Attacin_C;Attacin_N	Attacin, C-terminal region;Attacin, N-terminal region
gene-LOC118270437	LOC118270437	uncharacterized LOC118270437	0.012	-6.33949	2.85181e-08	5.32409e-06	yes	down	1.38	4.41	7.44	131.92	763.96	59.45	4.41	318.443	GO:001602	CC:membrane;	------	------	------	------	ENOG4111P4A	S:Function unknown	KAF9408847.1	hypothetical protein HW555_011595 [Spodoptera exigua]	------	------	PF07898.17	DUF1676	Protein of unknown function
gene-LOC118270487	LOC118270487	uncharacterized LOC118270487	0.361	-1.46854	0.000259524	0.0114389	yes	down	2.36	2.64	4.04	3.45	9.62	9.61	3.01333	7.56	GO:001602	CC:membrane;	------	------	------	------	ENOG4111HX0	S:Function unknown	XP_050553819.1	uncharacterized protein LOC118270487 [Spodoptera frugiperda]	------	------	PF07898.17	DUF1676	Protein of unknown function
gene-LOC118270503	LOC118270503	uncharacterized LOC118270503	0.119	-3.07491	1.51805e-12	9.20016e-10	yes	down	10.39	5.1	17.19	52.84	114.76	85.54	10.8933	84.38	GO:001602	CC:membrane;	------	------	------	------	ENOG4111KM1	S:Function unknown	XP_035441998.1	uncharacterized protein LOC118270503 [Spodoptera frugiperda]	------	------	PF07898.17	DUF1676	Protein of unknown function
gene-LOC118270511	LOC118270511	uncharacterized LOC118270511	0.048	-4.37908	3.26044e-06	0.000337776	yes	down	3.75	2.58	7.15	29.44	195.62	33.4	4.49333	86.1533	GO:001602	CC:membrane;	------	------	------	------	ENOG4110QG4;ENOG4110T2E;ENOG4111TF9	S:Function unknown;	KAF9799380.1	hypothetical protein SFRURICE_003077 [Spodoptera frugiperda]	------	------	PF07898.17	DUF1676	Protein of unknown function
gene-LOC118270538	LOC118270538	uncharacterized LOC118270538, transcript variant X1	0.201	-2.31765	1.29111e-14	1.20382e-11	yes	down	21.68	14.25	29.54	74.44	110.84	114.53	21.8233	99.9367	GO:001602	CC:membrane;	------	------	------	------	ENOG4111NYU	S:Function unknown	XP_035442042.1	uncharacterized protein LOC118270538 isoform X1 [Spodoptera frugiperda]	------	------	PF07898.17	DUF1676	Protein of unknown function
gene-LOC118270546	LOC118270546	uncharacterized LOC118270546	0.138	-2.8569	0.00025552	0.0113035	yes	down	75.31	81.4	350.53	875.15	1009	1418.94	169.08	1101.03	GO:001602	CC:membrane;	------	------	------	------	ENOG4110QRW;ENOG4111TF9;ENOG4110T2E	S:Function unknown;	XP_035442051.1	uncharacterized protein LOC118270546 [Spodoptera frugiperda]	------	------	PF07898.17	DUF1676	Protein of unknown function
gene-LOC118270558	LOC118270558	uncharacterized LOC118270558, transcript variant X1	0.042	-4.56137	0.000105048	0.00584474	yes	down	4.96	7.94	70.47	301.73	1092.79	368.96	27.79	587.827	GO:001602	CC:membrane;	------	------	------	------	ENOG4111CNV;ENOG4111W5G	S:Function unknown;	KAF9802726.1	hypothetical protein SFRURICE_017384 [Spodoptera frugiperda]	------	------	PF07898.17	DUF1676	Protein of unknown function
gene-LOC118270592	LOC118270592	uncharacterized LOC118270592	0.019	-5.75342	3.01618e-06	0.000317906	yes	down	0.84	4.2	5.41	47.14	424.52	28.51	3.48333	166.723	GO:001602	CC:membrane;	------	------	------	------	ENOG4111W5G	S:Function unknown	XP_035442116.2	uncharacterized protein LOC118270592 [Spodoptera frugiperda]	------	------	PF07898.17	DUF1676	Protein of unknown function
gene-LOC118270625	LOC118270625	uncharacterized LOC118270625, transcript variant X1	0.005	-7.67451	5.46422e-06	0.000509475	yes	down	0	0	0	2.06	2.8	0.12	0	1.66	GO:001602	CC:membrane;	------	------	------	------	ENOG4111YGT	S:Function unknown	KAF9819272.1	hypothetical protein SFRURICE_000263 [Spodoptera frugiperda]	------	------	PF07898.17	DUF1676	Protein of unknown function
gene-LOC118270675	LOC118270675	uncharacterized LOC118270675	0.143	-2.80881	1.82292e-07	2.70403e-05	yes	down	7.47	7.72	18.51	32.99	48.94	134.1	11.2333	72.01	GO:001602	CC:membrane;	------	------	------	------	ENOG4112869	S:Function unknown	XP_035442304.1	uncharacterized protein LOC118270675 [Spodoptera frugiperda]	------	------	PF07898.17	DUF1676	Protein of unknown function
gene-LOC118270786	LOC118270786	uncharacterized LOC118270786	0.037	-4.76056	1.25872e-06	0.000146701	yes	down	13.7	10.5	81.44	718.68	1245.83	598.28	35.2133	854.263	GO:001602	CC:membrane;	------	------	------	------	ENOG4111TF9;ENOG4110T2E;ENOG4110QG4	S:Function unknown;	XP_035442456.1	uncharacterized protein LOC118270786 [Spodoptera frugiperda]	------	------	PF07898.17	DUF1676	Protein of unknown function
gene-LOC118270788	LOC118270788	uncharacterized LOC118270788	0.158	-2.66423	0.00110926	0.0356641	yes	down	28.66	29.25	121.31	160.69	389.58	474.9	59.74	341.723	GO:001602	CC:membrane;	------	------	------	------	ENOG4111TF9;ENOG4110T2E;ENOG4110QG4	S:Function unknown;	XP_022827625.1	uncharacterized protein LOC111357241 [Spodoptera litura]	------	------	PF07898.17	DUF1676	Protein of unknown function
gene-LOC118270819	LOC118270819	uncharacterized LOC118270819	0.164	-2.60566	9.12025e-09	1.97404e-06	yes	down	36.26	35.88	110.42	193.49	454.89	364.92	60.8533	337.767	GO:001602	CC:membrane;	------	------	------	------	ENOG4110T2E;ENOG4111TF9;ENOG4110QG4	S:Function unknown;	XP_035442494.1	uncharacterized protein LOC118270819 [Spodoptera frugiperda]	------	------	PF07898.17	DUF1676	Protein of unknown function
gene-LOC118270885	LOC118270885	uncharacterized LOC118270885	0.023	-5.47053	1.99569e-09	5.25863e-07	yes	down	0.05	0.22	0.67	7.2	17.38	11.86	0.313333	12.1467	------	------	------	------	------	------	ENOG4110QI2	S:Function unknown	XP_035442557.2	uncharacterized protein LOC118270885 [Spodoptera frugiperda]	------	------	------	------	------
gene-LOC118271360	LOC118271360	histone acetyltransferase KAT6B, transcript variant X1	0.055	-4.18522	1.23944e-06	0.000145857	yes	down	0.08	0.18	0.11	0.89	4.86	0.29	0.123333	2.01333	------	------	------	------	------	------	ENOG4110QRF;ENOG41114ZR;ENOG410XTWR;ENOG410YZMP	S:Function unknown;	XP_035443328.2	uncharacterized protein LOC118271360 isoform X1 [Spodoptera frugiperda]	------	------	PF16009.9	DUF4779	Domain of unknown function
gene-LOC118271800	LOC118271800	uncharacterized LOC118271800, transcript variant X1	0.44	-1.18557	0.000161269	0.00782028	yes	down	4.35	9.59	6.59	8.96	11.94	9.47	6.84333	10.1233	------	------	------	------	------	------	ENOG4111Y1P	S:Function unknown	XP_035443914.2	uncharacterized protein LOC118271800 isoform X1 [Spodoptera frugiperda]	------	------	------	------	------
gene-LOC118272061	LOC118272061	uncharacterized LOC118272061, transcript variant X1	0.287	-1.80218	4.70329e-07	6.55271e-05	yes	down	1.34	2.76	3.31	4.43	9.29	9.28	2.47	7.66667	------	------	------	------	------	------	ENOG410Y5JB	S:Function unknown	XP_035444257.2	uncharacterized protein LOC118272061 isoform X1 [Spodoptera frugiperda]	------	------	------	------	------
gene-LOC118272073	LOC118272073	protein spaetzle 4, transcript variant X1	0.386	-1.37456	7.19441e-05	0.00436017	yes	down	11.79	19.55	29.67	20.26	45.43	48.14	20.3367	37.9433	GO:0006355;GO:0006351;GO:0005615;GO:0005634;GO:0003677;GO:0004672;GO:000552	BP:regulation of transcription, DNA-templated;BP:transcription, DNA-templated;CC:extracellular space;CC:nucleus;MF:DNA binding;MF:protein kinase activity;MF:ATP binding;	------	------	------	------	ENOG4111MKQ	S:Function unknown	XP_050549682.1	protein spaetzle 4 isoform X1 [Spodoptera frugiperda]	sp|Q9VKG9|SPZ4_DROME;	Protein spaetzle 4 OS=Drosophila melanogaster OX=7227 GN=spz4 PE=2 SV=2;	PF16077.9	Spaetzle	Spaetzle
gene-LOC118272384	LOC118272384	uncharacterized LOC118272384, transcript variant X1	0.222	-2.17183	3.01506e-05	0.00226991	yes	down	0.4	0.75	0.59	1.24	3.57	2.24	0.58	2.35	------	------	------	------	------	------	ENOG4111ZCF	S:Function unknown	XP_035444731.1	uncharacterized protein LOC118272384 isoform X1 [Spodoptera frugiperda]	------	------	------	------	------
gene-LOC118272409	LOC118272409	ATP-dependent RNA helicase p62, transcript variant X1	0.448	-1.15705	3.2679e-29	3.96102e-25	yes	down	340.26	440.18	432.99	731.24	893.37	829.78	404.477	818.13	GO:0005634;GO:0043229;GO:0016787;GO:0003724;GO:0003676;GO:0003677;GO:000552	CC:nucleus;CC:intracellular organelle;MF:hydrolase activity;MF:RNA helicase activity;MF:nucleic acid binding;MF:DNA binding;MF:ATP binding;	K12823	DDX5, DBP2	map05205;map05202;map03040	Proteoglycans in cancer;Transcriptional misregulation in cancer;Spliceosome	COG0513	L:Replication, recombination and repair	XP_035444803.2	ATP-dependent RNA helicase p62 [Spodoptera frugiperda]	sp|P19109|DDX17_DROME;	ATP-dependent RNA helicase p62 OS=Drosophila melanogaster OX=7227 GN=Rm62 PE=1 SV=3;	PF00270.33;PF00271.35;PF04851.19	DEAD;Helicase_C;ResIII	DEAD/DEAH box helicase;Helicase conserved C-terminal domain;Type III restriction enzyme, res subunit
gene-LOC118273062	LOC118273062	uncharacterized LOC118273062	0.17	-2.55235	9.92678e-15	1.00269e-11	yes	down	39.85	77.54	85.09	231.82	522.41	307.6	67.4933	353.943	------	------	------	------	------	------	ENOG4110X3U;ENOG410XPJ1	S:Function unknown;	KAF9812039.1	hypothetical protein SFRURICE_021396 [Spodoptera frugiperda]	------	------	PF00059.25	Lectin_C	Lectin C-type domain
gene-LOC118273067	LOC118273067	uncharacterized protein DDB_G0290587	0.277	-1.84978	6.47721e-07	8.44196e-05	yes	down	32.26	24.58	56.44	70.07	145.24	157.31	37.76	124.207	GO:001602	CC:membrane;	------	------	------	------	ENOG4111JSP	S:Function unknown	XP_035445726.1	uncharacterized protein DDB_G0290587 [Spodoptera frugiperda]	------	------	PF15998.9	DUF4773	Domain of unknown function
gene-LOC118273134	LOC118273134	uncharacterized LOC118273134	0.028	-5.15827	3.79593e-08	6.97129e-06	yes	down	0.25	0.29	2.51	15.74	58.5	27	1.01667	33.7467	------	------	------	------	------	------	ENOG4111JSP;ENOG410YQPJ	S:Function unknown;	XP_035445829.2	uncharacterized protein LOC118273134 [Spodoptera frugiperda]	------	------	PF15998.9	DUF4773	Domain of unknown function
gene-LOC118273243	LOC118273243	uncharacterized LOC118273243	0.11	-3.18779	0.00146325	0.0442295	yes	down	1.62	2.07	14.68	25.65	69.94	53.71	6.12333	49.7667	------	------	------	------	------	------	COG2335	M:Cell wall/membrane/envelope biogenesis	XP_035446003.1	uncharacterized protein LOC118273243 [Spodoptera frugiperda]	sp|Q15582|BGH3_HUMAN;	Transforming growth factor-beta-induced protein ig-h3 OS=Homo sapiens OX=9606 GN=TGFBI PE=1 SV=1;	PF02469.26	Fasciclin	Fasciclin domain
gene-LOC118273355	LOC118273355	uncharacterized LOC118273355	0.124	-3.00798	1.39938e-19	2.82699e-16	yes	down	12.77	7.52	13.6	58.24	115.39	78.17	11.2967	83.9333	------	------	------	------	------	------	ENOG41120B2	S:Function unknown	XP_035446159.2	uncharacterized protein LOC118273355 [Spodoptera frugiperda]	------	------	PF15998.9	DUF4773	Domain of unknown function
gene-LOC118273505	LOC118273505	venom dipeptidyl peptidase 4	0.224	-2.1571	1.02616e-09	2.89259e-07	yes	down	22.19	20.61	24.26	46.44	101.45	44.75	22.3533	64.2133	GO:0006508;GO:000823	BP:proteolysis;MF:serine-type peptidase activity;	K01278	DPP4, CD26	map04974	Protein digestion and absorption	COG1506	E:Amino acid transport and metabolism	XP_035446392.2	venom dipeptidyl peptidase 4 [Spodoptera frugiperda]	sp|B1A4F7|VDDP4_VESVU;	Venom dipeptidyl peptidase 4 OS=Vespula vulgaris OX=7454 PE=1 SV=1;	PF00930.25;PF00326.25;PF02129.22;PF20434.2;PF12697.11	DPPIV_N;Peptidase_S9;Peptidase_S15;BD-FAE;Abhydrolase_6	Dipeptidyl peptidase IV;Prolyl oligopeptidase family;X-Pro dipeptidyl-peptidase;BD-FAE;Alpha/beta hydrolase family
gene-LOC118273521	LOC118273521	transcription factor SPT20 homolog, transcript variant X1	0.035	-4.81752	4.95022e-06	0.000472454	yes	down	0.75	4.01	3.13	30.43	150.44	14.45	2.63	65.1067	GO:0005576;GO:000806	CC:extracellular region;MF:chitin binding;	------	------	------	------	ENOG4111K2A	S:Function unknown	XP_050563959.1	transcription factor SPT20 homolog isoform X1 [Spodoptera frugiperda]	sp|P0DPW5|TX11A_CORWE;	U-scoloptoxi;	PF01607.28	CBM_14	Chitin binding Peritrophin-A domain
gene-LOC118273865	LOC118273865	proline-rich protein 27-like	0.055	-4.19235	3.55809e-06	0.000362417	yes	down	6.38	19.34	19.76	113.08	550.12	83.43	15.16	248.877	------	------	------	------	------	------	------	------	XP_035446928.2	proline-rich protein 27-like [Spodoptera frugiperda]	------	------	------	------	------
gene-LOC118273878	LOC118273878	mucin-3A	0.148	-2.7557	1.25478e-16	1.71206e-13	yes	down	2.12	2.09	3.9	11.32	22.58	15.6	2.70333	16.5	------	------	------	------	------	------	ENOG410XQD5	S:Function unknown	XP_035446945.1	mucin-3A [Spodoptera frugiperda]	------	------	------	------	------
gene-LOC118274075	LOC118274075	beta-ureidopropionase-like	0.472	-1.08372	4.21959e-06	0.000412465	yes	down	593.76	708.45	658.98	1665.93	1059.99	993.82	653.73	1239.91	GO:000680	BP:nitrogen compound metabolic process;	K01431	UPB1, pydC	map00240;map00983;map00770;map00410	Pyrimidine metabolism;Drug metabolism - other enzymes;Pantothenate and CoA biosynthesis;beta-Alanine metabolism	COG0388	S:Function unknown	XP_035447324.2	beta-ureidopropionase-like [Spodoptera frugiperda]	sp|Q5RBM6|BUP1_PONAB;	Beta-ureidopropionase OS=Pongo abelii OX=9601 GN=UPB1 PE=2 SV=1;	PF00795.26	CN_hydrolase	Carbon-nitrogen hydrolase
gene-LOC118275096	LOC118275096	uncharacterized LOC118275096, transcript variant X1	0.215	-2.21989	3.67679e-10	1.23796e-07	yes	down	0.47	0.55	0.79	1.66	2.6	3.33	0.603333	2.53	------	------	------	------	------	------	ENOG4111GMR	S:Function unknown	XP_035448849.2	uncharacterized protein LOC118275096 isoform X1 [Spodoptera frugiperda]	------	------	------	------	------
gene-LOC118275335	LOC118275335	uncharacterized protein C14orf119, transcript variant X1	0.267	-1.90438	1.27123e-16	1.71206e-13	yes	down	3.87	5.9	7.25	15.26	22.48	19.17	5.67333	18.97	------	------	------	------	------	------	ENOG4111WNE	S:Function unknown	XP_035449131.2	uncharacterized protein C14orf119 homolog isoform X1 [Spodoptera frugiperda]	sp|Q9NWQ9|CN119_HUMAN;	Uncharacterized protein C14orf119 OS=Homo sapiens OX=9606 GN=C14orf119 PE=1 SV=1;	PF14969.10	DUF4508	Domain of unknown function
gene-LOC118275417	LOC118275417	uncharacterized LOC118275417	0.05	-4.30807	1.7702e-06	0.000196849	yes	down	48.82	29.18	122.7	622.7	2382.05	639.36	66.9	1214.7	------	------	------	------	------	------	ENOG410YUJT;ENOG410YSGZ	S:Function unknown;	KAJ8723673.1	hypothetical protein PYW07_007653 [Mythimna separata]	------	------	------	------	------
gene-LOC118276079	LOC118276079	uncharacterized LOC118276079	0.013	-6.2552	6.59291e-08	1.15815e-05	yes	down	0.4	1.1	1.77	32.92	179.82	10.65	1.09	74.4633	GO:001602	CC:membrane;	------	------	------	------	COG0164;ENOG410Z6CY	L:Replication, recombination and repair;S:Function unknown	KAF9800449.1	hypothetical protein SFRURICE_013001, partial [Spodoptera frugiperda]	------	------	------	------	------
gene-LOC118276408	LOC118276408	uncharacterized LOC118276408	0.032	-4.97023	0.000130999	0.006616	yes	down	0	0.15	0.16	0.68	7.64	0.2	0.103333	2.84	------	------	------	------	------	------	ENOG4110RZ5	S:Function unknown	XP_035450600.2	uncharacterized protein LOC118276408 [Spodoptera frugiperda]	------	------	------	------	------
gene-LOC118276971	LOC118276971	uncharacterized LOC118276971	0.028	-5.13642	1.47872e-08	3.03789e-06	yes	down	0.04	0.08	0.07	1.2	4.27	0.22	0.0633333	1.89667	------	------	------	------	------	------	ENOG410Y20T	S:Function unknown	XP_050555644.1	uncharacterized protein LOC118276971 [Spodoptera frugiperda]	------	------	------	------	------
gene-LOC118277989	LOC118277989	uncharacterized LOC118277989	0.096	-3.37431	2.61226e-05	0.0019914	yes	down	0.03	0.24	0.3	0.84	3.41	0.93	0.19	1.72667	------	------	------	------	------	------	ENOG4112B3Q	S:Function unknown	XP_050556100.1	uncharacterized protein LOC118277989 [Spodoptera frugiperda]	------	------	------	------	------
gene-LOC118278119	LOC118278119	mucin-3A, transcript variant X2	0.176	-2.50507	0.000916015	0.0307563	yes	down	0.1	0.52	0.19	0.57	2.83	0.57	0.27	1.32333	GO:0005576;GO:000806	CC:extracellular region;MF:chitin binding;	------	------	------	------	ENOG4111P12	S:Function unknown	XP_035453088.2	mucin-3A [Spodoptera frugiperda]	sp|P0DPW5|TX11A_CORWE;	U-scoloptoxi;	PF01607.28	CBM_14	Chitin binding Peritrophin-A domain
gene-LOC118278259	LOC118278259	uncharacterized LOC118278259	0.192	-2.38228	8.61189e-09	1.90803e-06	yes	down	5.47	4.21	12.41	27.28	31.5	45.97	7.36333	34.9167	GO:003141	CC:NatC complex;	------	------	------	------	ENOG4111JSP;ENOG410YQ90;ENOG410YQPJ	S:Function unknown;	KAF9798150.1	hypothetical protein SFRURICE_016540 [Spodoptera frugiperda]	------	------	PF15998.9	DUF4773	Domain of unknown function
Cellular components
gene-LOC118265261	LOC118265261	formin-like protein, transcript variant X2	2.326	1.21771	0.00161919	0.0474063	yes	up	0.78	1.6	0.95	0.31	0.51	0.47	1.11	0.43	------	------	------	------	------	------	ENOG410ZKJI;ENOG4112BFZ;ENOG410Y6J4;COG2801;ENOG410ZHTZ	S:Function unknown;L:Replication, recombination and repair;S:Function unknown	XP_035433960.2	formin-like protein [Spodoptera frugiperda]	------	------	------	------	------
gene-LOC118265974	LOC118265974	collagen alpha-1(I) chain, transcript variant X1	7.758	2.95569	0.000301164	0.0129908	yes	up	0.68	11.13	3.3	0.22	0.98	0.48	5.03667	0.56	GO:004230	MF:structural constituent of cuticle;	------	------	------	------	ENOG4110SY1;ENOG4111PJ1;ENOG410XTK4;ENOG4110T67	S:Function unknown;	XP_035435183.2	collagen alpha-1(I) chain isoform X1 [Spodoptera frugiperda]	sp|Q8MUC5|CU36_MANSE;	Pupal cuticle protein 36 OS=Manduca sexta OX=7130 GN=PCP36 PE=1 SV=1;	PF00379.27	Chitin_bind_4	Insect cuticle protein
gene-LOC118274402	LOC118274402	keratin-associated protein 19-2	2.127	1.08895	0.000603519	0.0225779	yes	up	25.65	53.12	65.73	23.62	17.79	19.61	48.1667	20.34	------	------	------	------	------	------	------	------	XP_035447785.1	keratin-associated protein 19-2 [Spodoptera frugiperda]	------	------	------	------	------
gene-LOC118267639	LOC118267639	probable tubulin polyglutamylase ttll-15, transcript variant X1	0.359	-1.47652	5.44783e-05	0.00358876	yes	down	2.52	3.02	4.83	5.97	12.72	7.17	3.45667	8.62	GO:0036211;GO:001602	BP:protein modification process;CC:membrane;	K16610	TTLL15	------	------	ENOG410XTI2	S:Function unknown	XP_050550110.1	probable tubulin polyglutamylase ttll-15 isoform X1 [Spodoptera frugiperda]	sp|Q21279|TTL15_CAEEL;	Probable tubulin polyglutamylase ttll-15 OS=Caenorhabditis elegans OX=6239 GN=ttll-15 PE=2 SV=3;	PF03133.19	TTL	Tubulin-tyrosine ligase family
gene-LOC118269159	LOC118269159	tetratricopeptide repeat protein 39B, transcript variant X2	0.482	-1.05284	0.000111023	0.00606178	yes	down	3.2	3.53	4.79	4.69	7.64	9.28	3.84	7.20333	------	------	K24943	TTC39	------	------	ENOG410XS7D	S:Function unknown	XP_035440009.2	tetratricopeptide repeat protein 39B [Spodoptera frugiperda]	sp|Q5XHH9|TT39B_XENLA;	Tetratricopeptide repeat protein 39B OS=Xenopus laevis OX=8355 GN=ttc39b PE=2 SV=1;	PF10300.13;PF13174.10	Iml2-TPR_39;TPR_6	Iml2/Tetratricopeptide repeat protein 39;Tetratricopeptide repeat
gene-LOC118269941	LOC118269941	cadherin-89D, transcript variant X1	0.018	-5.77969	1.08258e-08	2.26241e-06	yes	down	0.11	0.29	0.72	7.78	39.24	7.25	0.373333	18.09	GO:0007156;GO:0005886;GO:000550	BP:homophilic cell adhesion via plasma membrane adhesion molecules;CC:plasma membrane;MF:calcium ion binding;	------	------	------	------	ENOG410XQHI	U:Intracellular trafficking, secretion, and vesicular transport	XP_050562908.1	cadherin-89D isoform X1 [Spodoptera frugiperda]	sp|Q9VEU1|CAD89_DROME;	Cadherin-89D OS=Drosophila melanogaster OX=7227 GN=Cad89D PE=2 SV=3;	PF00028.21	Cadherin	Cadherin domain
gene-LOC118270884	LOC118270884	GAS2-like protein 3, transcript variant X1	0.498	-1.00459	0.000314721	0.0135274	yes	down	2.27	2.71	3.78	3.56	5.96	6.32	2.92	5.28	GO:0005737;GO:0005856;GO:000801	CC:cytoplasm;CC:cytoskeleton;MF:microtubule binding;	K24627	GAS2, GAS2L	------	------	ENOG4111BF1;ENOG410Z2F6	Z:Cytoskeleton;S:Function unknown	XP_035442551.2	GAS2-like protein 3 [Spodoptera frugiperda]	sp|P11862|GAS2_MOUSE;	Growth arrest-specific protein 2 OS=Mus musculus OX=10090 GN=Gas2 PE=1 SV=1;	PF02187.21;PF00307.35	GAS2;CH	Growth-Arrest-Specific Protein 2 Domain;Calponin homology
Cuticle
gene-LOC118261775	LOC118261775	cuticle protein 7	48.664	5.60478	0.00113741	0.0363763	yes	up	0.25	63.55	11.43	0.24	0.98	0.11	25.0767	0.443333	GO:004230	MF:structural constituent of cuticle;	------	------	------	------	ENOG410YSFI;ENOG4110SG6;ENOG410ZM6M	S:Function unknown;	XP_050557645.1	cuticle protein 7 [Spodoptera frugiperda]	sp|P45583|CU19_LOCMI;	Cuticle protein 19 OS=Locusta migratoria OX=7004 PE=1 SV=1;	PF00379.27	Chitin_bind_4	Insect cuticle protein
gene-LOC118261870	LOC118261870	endocuticle structural glycoprotein SgAbd-5-like	24.689	4.62582	0.000509202	0.0198458	yes	up	4.05	189.3	21.46	2.59	3.52	1.46	71.6033	2.52333	GO:004230	MF:structural constituent of cuticle;	------	------	------	------	ENOG4111D3H;ENOG4111EHD;ENOG410YVGC;ENOG41125BY	S:Function unknown;	XP_035428778.1	endocuticle structural glycoprotein SgAbd-5-like [Spodoptera frugiperda]	sp|C0HL64|LCP81_DROME;	Larval cuticle protein 65Ag1 OS=Drosophila melanogaster OX=7227 GN=Lcp65Ag1 PE=1 SV=1;	PF00379.27	Chitin_bind_4	Insect cuticle protein
gene-LOC118261958	LOC118261958	endocuticle structural glycoprotein ABD-5	2.11	1.07718	0.000435125	0.0174064	yes	up	132.09	355.06	223.19	95.11	122.1	82.8	236.78	100.003	GO:004230	MF:structural constituent of cuticle;	------	------	------	------	ENOG41113X7;ENOG410YVGC;ENOG41125BY	S:Function unknown;	XP_021200996.1	endocuticle structural glycoprotein ABD-5 [Helicoverpa armigera]	sp|P45589|CU12_HYACE;	Flexible cuticle protein 12 OS=Hyalophora cecropia OX=7123 GN=CP12 PE=2 SV=1;	PF00379.27	Chitin_bind_4	Insect cuticle protein
gene-LOC118262016	LOC118262016	uncharacterized LOC118262016	2.914	1.54304	4.64481e-16	5.11816e-13	yes	up	14.21	18.52	17.66	4.71	4.51	6.34	16.7967	5.18667	GO:004230	MF:structural constituent of cuticle;	------	------	------	------	ENOG410YSFI;ENOG410ZM6M;ENOG4111EA8;ENOG4111NR3	S:Function unknown;	XP_035429008.2	uncharacterized protein LOC118262016 [Spodoptera frugiperda]	sp|P11734|CU08_LOCMI;	Cuticle protein 8 OS=Locusta migratoria OX=7004 PE=1 SV=1;	PF00379.27	Chitin_bind_4	Insect cuticle protein
gene-LOC118265976	LOC118265976	pupal cuticle protein 36a-like	46.608	5.54252	5.74038e-05	0.00370102	yes	up	0.33	21.66	2.61	0.23	0.34	0.21	8.2	0.26	GO:004230	MF:structural constituent of cuticle;	------	------	------	------	ENOG4111PJ1;ENOG410XTK4;ENOG4110SY1	S:Function unknown;	XP_050551093.1	pupal cuticle protein 36a-like [Spodoptera frugiperda]	sp|P85197|CU03_LONON;	Cuticle protein 3 OS=Lonomia obliqua OX=304329 PE=1 SV=2;	PF00379.27	Chitin_bind_4	Insect cuticle protein
gene-LOC118266524	LOC118266524	endocuticle structural glycoprotein SgAbd-3-like	2.021	1.0149	0.00153014	0.0455993	yes	up	61.18	41.05	38.35	16.31	29.56	18.53	46.86	21.4667	GO:004230	MF:structural constituent of cuticle;	------	------	------	------	ENOG410ZNDD;ENOG4111PJ1;ENOG4110T67;ENOG410XTK4;ENOG410YXXU	S:Function unknown;	XP_035435892.2	endocuticle structural glycoprotein SgAbd-3-like [Spodoptera frugiperda]	sp|Q7M4F3|CUD2_SCHGR;	Endocuticle structural glycoprotein SgAbd-2 OS=Schistocerca gregaria OX=7010 PE=1 SV=1;	PF00379.27	Chitin_bind_4	Insect cuticle protein
gene-LOC118269457	LOC118269457	cuticle protein CP14.6	2.273	1.18474	5.23913e-10	1.58759e-07	yes	up	5802.62	5710.95	7001.98	2307.88	3088.41	2064.41	6171.85	2486.9	GO:0016020;GO:004230	CC:membrane;MF:structural constituent of cuticle;	------	------	------	------	ENOG410ZNDD;ENOG4110RUZ;ENOG4111PJ1;ENOG4110T0M;ENOG410YZKX	S:Function unknown;	XP_035440469.2	cuticle protein CP14.6 [Spodoptera frugiperda]	sp|O02387|CU17_BOMMO;	Larval cuticle protein LCP-17 OS=Bombyx mori OX=7091 GN=LCP17 PE=2 SV=1;	PF00379.27	Chitin_bind_4	Insect cuticle protein
gene-LOC118271392	LOC118271392	uncharacterized LOC118271392	2.138	1.0963	3.87644e-05	0.00274774	yes	up	7.8	14.8	11.67	3.58	5.73	4.99	11.4233	4.76667	------	------	------	------	------	------	ENOG410XT8F;ENOG410XWSM;ENOG410ZI5B;ENOG410ZQUX	S:Function unknown;	XP_050551907.1	uncharacterized protein LOC118271392 [Spodoptera frugiperda]	------	------	PF02958.24;PF07914.15	EcKL;DUF1679	Ecdysteroid kinase-like family;Uncharacterized oxidoreductase dhs-27
gene-LOC118272373	LOC118272373	cuticle protein 21-like	2.622	1.39068	0.000572014	0.0217347	yes	up	166.92	104.84	257.63	46.09	95.99	45.43	176.463	62.5033	GO:001602	CC:membrane;	------	------	------	------	ENOG4110SXM;ENOG4110SF2;ENOG4110RAS	S:Function unknown;	KAF9803021.1	hypothetical protein SFRURICE_012266 [Spodoptera frugiperda]	------	------	------	------	------
gene-LOC118273465	LOC118273465	cuticle protein 7	4.464	2.15834	2.85509e-08	5.32409e-06	yes	up	20.98	36.66	64.36	6.93	10.11	5.51	40.6667	7.51667	GO:004230	MF:structural constituent of cuticle;	------	------	------	------	ENOG410Z4RP;ENOG41115ER;ENOG4110T6F	S:Function unknown;	XP_035446335.2	cuticle protein 7 [Spodoptera frugiperda]	sp|P45590|CU66_HYACE;	Larval/pupal rigid cuticle protein 66 OS=Hyalophora cecropia OX=7123 GN=CP66 PE=1 SV=1;	PF00379.27	Chitin_bind_4	Insect cuticle protein
gene-LOC118273466	LOC118273466	larval/pupal rigid cuticle protein 66	3.838	1.9403	0.000216835	0.00995551	yes	up	15.18	26.1	45.5	3.94	11.29	3.77	28.9267	6.33333	GO:004230	MF:structural constituent of cuticle;	------	------	------	------	ENOG41115ER;ENOG410Z4RP;ENOG4110T6F;ENOG410YXZN	S:Function unknown;	XP_035446338.2	larval/pupal rigid cuticle protein 66 [Spodoptera frugiperda]	sp|P45590|CU66_HYACE;	Larval/pupal rigid cuticle protein 66 OS=Hyalophora cecropia OX=7123 GN=CP66 PE=1 SV=1;	PF00379.27	Chitin_bind_4	Insect cuticle protein
gene-LOC118273854	LOC118273854	cuticle protein 16.5-like	5.213	2.38206	1.16434e-06	0.000138363	yes	up	49.26	207.4	174.74	18.84	38.28	13.69	143.8	23.6033	------	------	------	------	------	------	ENOG4110R6G;ENOG4110QFD;ENOG4110RAS	S:Function unknown;	XP_035446916.2	cuticle protein 16.5-like [Spodoptera frugiperda]	------	------	PF04527.16	Retinin_C	Drosophila Retinin like protein
gene-LOC118273855	LOC118273855	cuticle protein 16.5-like	5.624	2.49164	1.82931e-07	2.70403e-05	yes	up	13.42	53.53	50.41	5.78	8.6	3.97	39.12	6.11667	------	------	------	------	------	------	ENOG4110R6G;ENOG4110QFD;ENOG4110RAS	S:Function unknown;	XP_035446916.2	cuticle protein 16.5-like [Spodoptera frugiperda]	------	------	PF04527.16	Retinin_C	Drosophila Retinin like protein
gene-LOC118274730	LOC118274730	pupal cuticle protein	3.961	1.98579	1.25155e-07	1.99606e-05	yes	up	94.46	306.85	235.47	39.77	65.17	35.6	212.26	46.8467	------	------	------	------	------	------	ENOG4110QXC;ENOG410Z4W3	S:Function unknown;	XP_035448307.2	pupal cuticle protein [Spodoptera frugiperda]	sp|P42852|CUPP_BOMMO;	Pupal cuticle protein OS=Bombyx mori OX=7091 GN=PCP PE=2 SV=1;	------	------	------
gene-LOC118275749	LOC118275749	adult-specific cuticular protein ACP-20-like	191.937	7.58449	9.93825e-05	0.00562168	yes	up	0.07	7.62	0.44	0	0	0	2.71	0	------	------	------	------	------	------	ENOG410YS6B	S:Function unknown	XP_050551184.1	adult-specific cuticular protein ACP-20-like [Spodoptera frugiperda]	sp|P11734|CU08_LOCMI;	Cuticle protein 8 OS=Locusta migratoria OX=7004 PE=1 SV=1;	PF00379.27	Chitin_bind_4	Insect cuticle protein
gene-LOC118276092	LOC118276092	cuticle protein 16.5	31.871	4.99416	0.00037898	0.0155859	yes	up	1.77	106.79	17.71	0.54	2.26	0.59	42.09	1.13	------	------	------	------	------	------	ENOG4112AQ8	S:Function unknown	XP_035450148.2	cuticle protein 16.5 [Spodoptera frugiperda]	------	------	PF11018.12	Cuticle_3	Pupal cuticle protein C1
gene-LOC118276464	LOC118276464	uncharacterized LOC118276464	2.506	1.3252	0.000790012	0.0276286	yes	up	35.95	68.48	72.02	15.31	39.12	12.25	58.8167	22.2267	------	------	------	------	------	------	ENOG410Y08D	S:Function unknown	XP_050563138.1	uncharacterized protein LOC118276464 [Spodoptera frugiperda]	------	------	PF11018.12	Cuticle_3	Pupal cuticle protein C1
gene-LOC118277983	LOC118277983	larval cuticle protein A3A-like	41.822	5.3862	0.00153579	0.0455993	yes	up	3.08	498.73	117.71	1.14	11.01	0.67	206.507	4.27333	GO:004230	MF:structural constituent of cuticle;	------	------	------	------	ENOG4111VJY	S:Function unknown	XP_035452921.2	larval cuticle protein A3A-like [Spodoptera frugiperda]	sp|P80683|CUA3A_TENMO;	Larval cuticle protein A3A OS=Tenebrio molitor OX=7067 PE=1 SV=1;	PF00379.27	Chitin_bind_4	Insect cuticle protein
gene-LOC118279662	LOC118279662	cuticle protein 1	2.458	1.29722	3.20523e-09	7.92868e-07	yes	up	423.46	536.18	582.83	152.32	255.74	160.58	514.157	189.547	------	------	------	------	------	------	ENOG4110T9G	S:Function unknown	XP_035455247.2	cuticle protein 1 [Spodoptera frugiperda]	sp|P85195|CU01_LONON;	Cuticle protein 1 OS=Lonomia obliqua OX=304329 PE=1 SV=2;	------	------	------
gene-LOC118280980	LOC118280980	larval cuticle protein LCP-17-like	9.563	3.25744	1.69932e-08	3.32217e-06	yes	up	6.52	47.08	43.02	2.92	3.82	2.02	32.2067	2.92	GO:004230	MF:structural constituent of cuticle;	------	------	------	------	ENOG4111PJ1;ENOG4110RUZ;ENOG4110T0M	S:Function unknown;	XP_035457293.2	larval cuticle protein LCP-17-like [Spodoptera frugiperda]	sp|O02387|CU17_BOMMO;	Larval cuticle protein LCP-17 OS=Bombyx mori OX=7091 GN=LCP17 PE=2 SV=1;	PF00379.27	Chitin_bind_4	Insect cuticle protein
gene-LOC118282288	LOC118282288	endocuticle structural glycoprotein SgAbd-5-like, transcript variant X1	5.416	2.43732	0.00125374	0.0393253	yes	up	389.72	2004.45	404.55	104.62	209.38	133.83	932.907	149.277	GO:0110165;GO:004230	CC:cellular anatomical entity;MF:structural constituent of cuticle;	------	------	------	------	ENOG410YVGC;ENOG410YVKS;ENOG4110QDR;ENOG41125BY	S:Function unknown;	XP_035428776.2	flexible cuticle protein 12-like isoform X1 [Spodoptera frugiperda]	sp|P45589|CU12_HYACE;	Flexible cuticle protein 12 OS=Hyalophora cecropia OX=7123 GN=CP12 PE=2 SV=1;	PF00379.27	Chitin_bind_4	Insect cuticle protein
gene-LOC118282346	LOC118282346	larval cuticle protein LCP-22-like, transcript variant X1	3.517	1.81437	2.51546e-05	0.00194203	yes	up	921.59	4138	2278.84	668.3	735.22	362.13	2446.14	588.55	GO:004230	MF:structural constituent of cuticle;	------	------	------	------	ENOG41119AX;ENOG4111CQ7;ENOG4111DQA;ENOG4111PJ1;ENOG410YZKX	S:Function unknown;	XP_035459277.1	larval cuticle protein LCP-22-like isoform X1 [Spodoptera frugiperda]	sp|O02388|CU22_BOMMO;	Larval cuticle protein LCP-22 OS=Bombyx mori OX=7091 GN=LCP22 PE=2 SV=1;	PF00379.27	Chitin_bind_4	Insect cuticle protein
gene-LOC118282374	LOC118282374	endocuticle structural glycoprotein ABD-5-like	6.584	2.71898	5.42197e-07	7.22194e-05	yes	up	22	114.19	97.06	10.67	15.04	5.55	77.75	10.42	GO:004230	MF:structural constituent of cuticle;	------	------	------	------	ENOG4111EHD;ENOG410YVGC;ENOG41125BY	S:Function unknown;	XP_035459323.2	endocuticle structural glycoprotein ABD-5-like [Spodoptera frugiperda]	sp|C0HL62|LCP51_DROME;	Larval cuticle protein 65Ab1 OS=Drosophila melanogaster OX=7227 GN=Lcp65Ab1 PE=1 SV=1;	PF00379.27	Chitin_bind_4	Insect cuticle protein
gene-LOC126910723	LOC126910723	larval/pupal rigid cuticle protein 66-like	3.066	1.6162	6.32086e-05	0.00396969	yes	up	73.02	91.45	149.26	22.6	51.13	18.86	104.577	30.8633	GO:004230	MF:structural constituent of cuticle;	------	------	------	------	ENOG41115ER;ENOG410Z4RP;ENOG410YXZN	S:Function unknown;	XP_050549957.1	larval/pupal rigid cuticle protein 66-like [Spodoptera frugiperda]	sp|P45590|CU66_HYACE;	Larval/pupal rigid cuticle protein 66 OS=Hyalophora cecropia OX=7123 GN=CP66 PE=1 SV=1;	PF00379.27	Chitin_bind_4	Insect cuticle protein
gene-LOC118266221	LOC118266221	ejaculatory bulb-specific protein 3	3.272	1.70999	0.000774649	0.0274915	yes	up	4	15.54	9.97	2.43	2.99	2.62	9.83667	2.68	------	------	------	------	------	------	ENOG410YU7V;ENOG4110RV8	S:Function unknown;	XP_035435511.2	ejaculatory bulb-specific protein 3 [Spodoptera frugiperda]	sp|Q9W1C9|PEB3_DROME;	Ejaculatory bulb-specific protein 3 OS=Drosophila melanogaster OX=7227 GN=EbpIII PE=2 SV=2;	PF03392.17	OS-D	Insect pheromone-binding family, A10/OS-D
gene-LOC118271457	LOC118271457	ecdysone oxidase-like	0.09	-3.47722	0.000780599	0.0275849	yes	down	0.02	0.02	0.05	0.18	0.56	0.18	0.03	0.306667	GO:0050660;GO:001661	MF:flavin adenine dinucleotide binding;MF:oxidoreductase activity, acting on CH-OH group of donors;	------	------	------	------	COG2303	E:Amino acid transport and metabolism	XP_050552049.1	ecdysone oxidase-like [Spodoptera frugiperda]	sp|H6AGY0|EO_BOMMO;	Ecdysone oxidase OS=Bombyx mori OX=7091 GN=EO PE=1 SV=1;	PF00732.23;PF05199.17;PF13738.10;PF13450.10	GMC_oxred_N;GMC_oxred_C;Pyr_redox_3;NAD_binding_8	GMC oxidoreductase;GMC oxidoreductase;Pyridine nucleotide-disulphide oxidoreductase;NA
gene-LOC118272095	LOC118272095	chitin deacetylase 1	0.105	-3.24517	1.57077e-08	3.17322e-06	yes	down	0.65	0.55	2.31	5.04	14.55	10.45	1.17	10.0133	GO:0005975;GO:0016020;GO:0005576;GO:000806	BP:carbohydrate metabolic process;CC:membrane;CC:extracellular region;MF:chitin binding;	------	------	------	------	ENOG410Y7EA	S:Function unknown	XP_035444320.2	chitin deacetylase 1 [Spodoptera frugiperda]	sp|H9J9M0|CDA1_BOMMO;	Chitin deacetylase 1 OS=Bombyx mori OX=7091 GN=CDA1 PE=1 SV=1;	PF01607.28;PF00057.22	CBM_14;Ldl_recept_a	Chitin binding Peritrophin-A domain;Low-density lipoprotein receptor domain class A
gene-LOC118272531	LOC118272531	cuticlin-4	0.326	-1.61756	4.09983e-06	0.000404017	yes	down	23.86	21.77	38.83	42.7	78.98	111.51	28.1533	77.73	GO:001602	CC:membrane;	------	------	------	------	ENOG410YYS2	S:Function unknown	XP_035445003.2	LOW QUALITY PROTEIN: cuticlin-4 [Spodoptera frugiperda]	------	------	PF00100.27	Zona_pellucida	Zona pellucida-like domain
gene-LOC118270399	LOC118270399	uncharacterized LOC118270399, transcript variant X2	0.344	-1.54089	7.13823e-05	0.00434786	yes	down	5.12	5.29	9.11	8.23	22.08	21.53	6.50667	17.28	GO:001602	CC:membrane;	------	------	------	------	ENOG4111HTI	S:Function unknown	XP_050553810.1	uncharacterized protein LOC118270399 [Spodoptera frugiperda]	------	------	PF07898.17;PF07841.17	DUF1676;DM4_12	Protein of unknown function;DM4/DM12 family
gene-LOC118267795	LOC118267795	pro-resilin	0.037	-4.76078	6.62757e-07	8.45608e-05	yes	down	5.58	5.4	33.59	203.52	645.8	221.76	14.8567	357.027	------	------	------	------	------	------	ENOG4110QQM	S:Function unknown	XP_035437880.2	pro-resilin [Spodoptera frugiperda]	------	------	------	------	------
gene-LOC118266383	LOC118266383	uncharacterized LOC118266383	0.022	-5.5173	6.63664e-05	0.00410422	yes	down	0.18	0.53	0.33	3.86	70.91	1.6	0.346667	25.4567	------	------	------	------	------	------	ENOG410Y37K;ENOG4110T67;ENOG410YUDK;ENOG410XPDV	S:Function unknown;	XP_050549277.1	uncharacterized protein LOC126910648 [Spodoptera frugiperda]	sp|P85197|CU03_LONON;	Cuticle protein 3 OS=Lonomia obliqua OX=304329 PE=1 SV=2;	PF00379.27	Chitin_bind_4	Insect cuticle protein
gene-LOC118262018	LOC118262018	uncharacterized LOC118262018	0.013	-6.23736	3.66657e-06	0.000367428	yes	down	0.42	0.06	0.31	7.02	47.03	2.49	0.263333	18.8467	GO:004230	MF:structural constituent of cuticle;	------	------	------	------	ENOG4111EA8;ENOG410YSFI;ENOG4110SG6	S:Function unknown;	XP_035429010.2	uncharacterized protein LOC118262018 [Spodoptera frugiperda]	sp|P11734|CU08_LOCMI;	Cuticle protein 8 OS=Locusta migratoria OX=7004 PE=1 SV=1;	PF00379.27	Chitin_bind_4	Insect cuticle protein
gene-LOC118274034	LOC118274034	uncharacterized LOC118274034	0.231	-2.11531	0.00112246	0.0359931	yes	down	1.44	1.45	4.09	4.02	17.22	6.37	2.32667	9.20333	------	------	------	------	------	------	ENOG41122VZ	S:Function unknown	XP_050561410.1	uncharacterized protein LOC118274034 [Spodoptera frugiperda]	------	------	PF07841.17	DM4_12	DM4/DM12 family
gene-LOC118274368	LOC118274368	uncharacterized LOC118274368, transcript variant X1	0.015	-6.09941	8.90387e-05	0.00516382	yes	down	0.06	0	0	0.5	2.41	0.39	0.02	1.1	------	------	------	------	------	------	ENOG410ZG2F	S:Function unknown	XP_035447731.2	uncharacterized protein LOC118274368 isoform X1 [Spodoptera frugiperda]	------	------	PF07841.17	DM4_12	DM4/DM12 family
gene-LOC118274369	LOC118274369	uncharacterized LOC118274369	0.106	-3.24163	0.000118382	0.00623874	yes	down	0.78	1.18	1.6	4.03	24.12	2.57	1.18667	10.24	------	------	------	------	------	------	ENOG41126K0	S:Function unknown	XP_050563847.1	uncharacterized protein LOC118274369 [Spodoptera frugiperda]	------	------	PF07841.17	DM4_12	DM4/DM12 family
gene-LOC118274372	LOC118274372	uncharacterized LOC118274372	0.14	-2.83991	0.000511461	0.0198699	yes	down	0.19	0.32	0.79	0.86	5.47	2.13	0.433333	2.82	------	------	------	------	------	------	ENOG410Y7P7;ENOG410ZS6I	S:Function unknown;	XP_050561501.1	uncharacterized protein LOC118274372 [Spodoptera frugiperda]	------	------	PF07841.17	DM4_12	DM4/DM12 family
gene-LOC118274373	LOC118274373	uncharacterized LOC118274373	0.036	-4.80288	1.94453e-05	0.00158185	yes	down	0.16	0.07	0.15	1.44	7.59	0.67	0.126667	3.23333	------	------	------	------	------	------	ENOG410ZG2F	S:Function unknown	XP_050561736.1	uncharacterized protein LOC118274373 [Spodoptera frugiperda]	------	------	PF07841.17	DM4_12	DM4/DM12 family
gene-LOC118276784	LOC118276784	ecdysone oxidase-like, transcript variant X1	0.432	-1.21121	8.88305e-05	0.00516382	yes	down	4.18	6.28	5.19	6.14	12.5	14.01	5.21667	10.8833	GO:0050660;GO:001661	MF:flavin adenine dinucleotide binding;MF:oxidoreductase activity, acting on CH-OH group of donors;	K00108	betA, CHDH	map00260	Glycine, serine and threonine metabolism	COG2303	E:Amino acid transport and metabolism	XP_035451211.2	ecdysone oxidase-like [Spodoptera frugiperda]	sp|H6AGY0|EO_BOMMO;	Ecdysone oxidase OS=Bombyx mori OX=7091 GN=EO PE=1 SV=1;	PF00732.23;PF05199.17;PF01266.28;PF13738.10;PF00890.28;PF13450.10;PF07992.18;PF05834.16	GMC_oxred_N;GMC_oxred_C;DAO;Pyr_redox_3;FAD_binding_2;NAD_binding_8;Pyr_redox_2;Lycopene_cycl	GMC oxidoreductase;GMC oxidoreductase;FAD dependent oxidoreductase;Pyridine nucleotide-disulphide oxidoreductase;FAD binding domain;NA;Pyridine nucleotide-disulphide oxidoreductase;Lycopene cyclase protein
gene-LOC118280946	LOC118280946	nascent polypeptide-associated complex subunit alpha, muscle-specific form-like, transcript variant X1	0.143	-2.80445	3.4761e-10	1.20382e-07	yes	down	10.41	20.99	13.39	8.85	9.77	18.77	14.93	12.4633	------	------	------	------	------	------	ENOG410Y3AC	S:Function unknown	XP_050556406.1	nascent polypeptide-associated complex subunit alpha, muscle-specific form-like isoform X1 [Spodoptera frugiperda]	------	------	------	------	------
gene-LOC118278196	LOC118278196	uncharacterized LOC118278196, transcript variant X1	0.405	-1.30371	0.00102332	0.0332538	yes	down	3.08	5.58	6.65	5.61	10.99	16.74	5.10333	11.1133	------	------	------	------	------	------	ENOG41118TF	S:Function unknown	XP_035453199.2	uncharacterized protein LOC118278196 isoform X1 [Spodoptera frugiperda]	------	------	PF01607.28	CBM_14	Chitin binding Peritrophin-A domain
gene-LOC118263438	LOC118263438	uncharacterized LOC118263438	0.286	-1.80844	9.00283e-05	0.00519635	yes	down	2.45	2.82	3.72	4.91	16.39	7.32	2.99667	9.54	GO:0005576;GO:000806	CC:extracellular region;MF:chitin binding;	------	------	------	------	ENOG4110SQZ	S:Function unknown	XP_035431337.2	uncharacterized protein LOC118263438 [Spodoptera frugiperda]	------	------	PF01607.28	CBM_14	Chitin binding Peritrophin-A domain
gene-LOC118276234	LOC118276234	juvenile hormone esterase	0.471	-1.08616	0.000214799	0.00989954	yes	down	36.14	21.34	26.9	66.29	49.49	48.01	28.1267	54.5967	GO:005268	MF:carboxylic ester hydrolase activity;	K01049	ACHE	map00564;map04725	Glycerophospholipid metabolism;Cholinergic synapse	COG2272	I:Lipid transport and metabolism	XP_035450368.2	juvenile hormone esterase [Spodoptera frugiperda]	sp|P12992|ESTJ_HELVI;	Juvenile hormone esterase OS=Heliothis virescens OX=7102 PE=1 SV=2;	PF00135.32;PF20434.2;PF07859.17;PF00326.25	COesterase;BD-FAE;Abhydrolase_3;Peptidase_S9	Carboxylesterase family;BD-FAE;alpha/beta hydrolase fold;Prolyl oligopeptidase family
gene-LOC118262711	LOC118262711	seminal metalloprotease 1-like	0.387	-1.36948	0.000821526	0.0284576	yes	down	28.7	40.8	46.02	39.75	80.23	151.01	38.5067	90.33	GO:0006508;GO:0016020;GO:0004222;GO:000827	BP:proteolysis;CC:membrane;MF:metalloendopeptidase activity;MF:zinc ion binding;	------	------	------	------	ENOG410ZPX7	O:Posttranslational modification, protein turnover, chaperones	XP_035430164.2	seminal metalloprotease 1-like [Spodoptera frugiperda]	sp|Q9VJN9|SEMP1_DROME;	Seminal metalloprotease 1 OS=Drosophila melanogaster OX=7227 GN=Semp1 PE=1 SV=1;	PF01400.28	Astacin	Astacin
gene-LOC118264895	LOC118264895	zonadhesin	0.125	-3.00303	1.79327e-12	1.03506e-09	yes	down	1.66	1.96	3.59	13.73	28.24	9.9	2.40333	17.29	------	------	------	------	------	------	ENOG4112BGS	S:Function unknown	XP_035433429.2	zonadhesin [Spodoptera frugiperda]	------	------	------	------	------
gene-LOC118267733	LOC118267733	uncharacterized LOC118267733	0.405	-1.30341	0.000193265	0.00911506	yes	down	3.49	3.37	4.85	4.91	12.89	8.47	3.90333	8.75667	GO:001602	CC:membrane;	------	------	------	------	ENOG4111M74	S:Function unknown	KAF9819114.1	hypothetical protein SFRURICE_000779, partial [Spodoptera frugiperda]	------	------	PF00100.27	Zona_pellucida	Zona pellucida-like domain
gene-LOC118267858	LOC118267858	chorion protein S38-like	0.016	-5.94434	5.33241e-05	0.00353192	yes	down	1.22	1.73	33.66	407.28	1369.05	226.82	12.2033	667.717	------	------	------	------	------	------	ENOG411199J	S:Function unknown	KAF9801158.1	hypothetical protein SFRURICE_005752 [Spodoptera frugiperda]	------	------	------	------	------
gene-LOC118274267	LOC118274267	ejaculatory bulb-specific protein 3	0.278	-1.84913	0.00085029	0.029114	yes	down	8.04	14.33	11.76	19.33	79.35	15.34	11.3767	38.0067	------	------	------	------	------	------	ENOG4112163;ENOG410Y8R4	S:Function unknown;	XP_035447607.2	ejaculatory bulb-specific protein 3 [Spodoptera frugiperda]	------	------	PF03392.17	OS-D	Insect pheromone-binding family, A10/OS-D
Unannotated
Gene ID	Gene Name	Gene Description	FC(NH/CK)	Log2FC(NH/CK)	Pvalue	Padjust	Significant	Regulate	NH_1	NH_2	NH_3	CK_1	CK_2	CK_3	NH	CK	GO ID	GO Term	KO ID	KO Name	Pathway ID	Pathway Definition	EggNOG ID	EggNOG Functional Categories	NR Hit-name	NR Description	Swiss-Prot Hit-name	Swiss-Prot Description	Pfam ID	Domain	Domain Description
gene-LOC118262101	LOC118262101	uncharacterized LOC118262101, transcript variant X1	2.751	1.4602	1.89943e-10	6.97666e-08	yes	up	7.82	9.86	9.66	2.67	2.64	3.65	9.11333	2.98667	------	------	------	------	------	------	ENOG4110S1N	S:Function unknown	XP_050557310.1	uncharacterized protein LOC118262101 isoform X1 [Spodoptera frugiperda]	------	------	------	------	------
gene-LOC118264515	LOC118264515	uncharacterized LOC118264515	2.126	1.08848	1.45789e-06	0.000166708	yes	up	6.46	8.94	7.06	2.21	3.96	3.37	7.48667	3.18	GO:001602	CC:membrane;	------	------	------	------	------	------	XP_050560865.1	uncharacterized protein LOC118264515 [Spodoptera frugiperda]	------	------	------	------	------
gene-LOC118264767	LOC118264767	uncharacterized LOC118264767	2.267	1.18048	0.000195438	0.00915266	yes	up	23.74	32.56	54.9	16.65	14.21	13.28	37.0667	14.7133	------	------	------	------	------	------	------	------	KAF9797000.1	hypothetical protein SFRURICE_006875, partial [Spodoptera frugiperda]	------	------	------	------	------
gene-LOC118281711	LOC118281711	uncharacterized LOC118281711, transcript variant X1	2.798	1.48462	1.66961e-08	3.3176e-06	yes	up	48.8	78.95	91.9	23.61	24.41	24.95	73.2167	24.3233	------	------	------	------	------	------	------	------	KAF9812565.1	hypothetical protein SFRURICE_014424 [Spodoptera frugiperda]	------	------	------	------	------
gene-LOC126912477	LOC126912477	uncharacterized LOC126912477	4.327	2.11326	4.5628e-05	0.0031592	yes	up	3.5	12.61	13.63	1.83	2.54	1.71	9.91333	2.02667	------	------	------	------	------	------	------	------	KAF9806494.1	hypothetical protein SFRURICE_001289 [Spodoptera frugiperda]	------	------	------	------	------
gene-LOC118264731	LOC118264731	uncharacterized LOC118264731	0.387	-1.36951	9.04579e-05	0.0051964	yes	down	9.83	13.36	16.16	16.33	28.07	47.3	13.1167	30.5667	------	------	------	------	------	------	ENOG411271U	S:Function unknown	XP_035433231.2	uncharacterized protein LOC118264731 [Spodoptera frugiperda]	------	------	PF16027.9	DUF4786	Domain of unknown function
gene-LOC118263579	LOC118263579	uncharacterized LOC118263579	0.157	-2.66849	2.07269e-06	0.000224313	yes	down	0.69	0.93	0.56	2.2	8.29	2.04	0.726667	4.17667	------	------	------	------	------	------	ENOG410YRBN;ENOG410YX73	S:Function unknown;	XP_035431543.2	uncharacterized protein LOC118263579 [Spodoptera frugiperda]	------	------	PF16009.9	DUF4779	Domain of unknown function
gene-LOC118261925	LOC118261925	uncharacterized LOC118261925	0.197	-2.34564	1.01634e-07	1.70711e-05	yes	down	1.6	1.24	2.32	5.23	8.63	10.13	1.72	7.99667	------	------	------	------	------	------	ENOG410Y8H6	S:Function unknown	XP_035428862.1	uncharacterized protein LOC118261925 [Spodoptera frugiperda]	------	------	------	------	------
gene-LOC118264934	LOC118264934	uncharacterized LOC118264934	0.116	-3.11334	7.8637e-10	2.26943e-07	yes	down	1.02	0.41	0.91	3.54	9.64	5.52	0.78	6.23333	GO:001602	CC:membrane;	------	------	------	------	ENOG410Y7PV	S:Function unknown	XP_035433498.1	uncharacterized protein LOC118264934 [Spodoptera frugiperda]	------	------	------	------	------
gene-LOC118265028	LOC118265028	uncharacterized LOC118265028	0.016	-5.95621	3.30843e-09	8.0203e-07	yes	down	0.9	0.82	1.16	19.91	131.31	13.57	0.96	54.93	------	------	------	------	------	------	ENOG4110RA7	S:Function unknown	XP_035433616.1	uncharacterized protein LOC118265028 [Spodoptera frugiperda]	------	------	------	------	------
gene-LOC118278944	LOC118278944	uncharacterized LOC118278944	0.001	-9.51122	3.80214e-05	0.00272697	yes	down	0	0	0	0.7	6.3	0.23	0	2.41	GO:001602	CC:membrane;	------	------	------	------	ENOG41125RJ	S:Function unknown	XP_035454295.2	uncharacterized protein LOC118278944 [Spodoptera frugiperda]	------	------	------	------	------
gene-LOC118279282	LOC118279282	uncharacterized LOC118279282	0.015	-6.07735	6.26318e-11	2.53053e-08	yes	down	1.66	1.81	3.15	51.96	313.74	41.23	2.20667	135.643	------	------	------	------	------	------	ENOG4111AZE;ENOG410YSGZ	S:Function unknown;	XP_035454820.2	uncharacterized protein LOC118279282 [Spodoptera frugiperda]	------	------	------	------	------
gene-LOC118279384	LOC118279384	uncharacterized LOC118279384	0.045	-4.46531	2.18594e-05	0.00174314	yes	down	21.49	17.87	70.17	356.67	1609.58	244.42	36.51	736.89	------	------	------	------	------	------	ENOG410YSGZ	S:Function unknown	KAH9634393.1	hypothetical protein HF086_000219, partial [Spodoptera exigua]	------	------	------	------	------
gene-LOC118279973	LOC118279973	uncharacterized LOC118279973, transcript variant X1	0.337	-1.57129	5.50585e-05	0.00360738	yes	down	3.49	16.86	3.22	3.21	5.08	13.07	7.85667	7.12	GO:001602	CC:membrane;	------	------	------	------	ENOG410XPJ3	S:Function unknown	XP_050558523.1	uncharacterized protein LOC118279973 isoform X1 [Spodoptera frugiperda]	------	------	------	------	------
gene-LOC118280580	LOC118280580	uncharacterized LOC118280580	0.269	-1.8968	8.21736e-05	0.00490653	yes	down	0.41	1.27	1.56	2.11	4.12	4.51	1.08	3.58	------	------	------	------	------	------	ENOG4110SBD	S:Function unknown	XP_035456581.1	uncharacterized protein LOC118280580 [Spodoptera frugiperda]	------	------	------	------	------
gene-LOC118281918	LOC118281918	uncharacterized LOC118281918	0.022	-5.47808	6.1343e-23	3.71769e-19	yes	down	0.08	0.13	0.1	3.65	4.78	4.29	0.103333	4.24	GO:001602	CC:membrane;	------	------	------	------	ENOG410Y427	S:Function unknown	XP_050550113.1	uncharacterized protein LOC118281918 [Spodoptera frugiperda]	------	------	------	------	------
gene-LOC126911286	LOC126911286	uncharacterized LOC126911286	0.007	-7.18019	3.0699e-11	1.32894e-08	yes	down	3.99	2.22	3.73	222.54	1059.94	59.38	3.31333	447.287	------	------	------	------	------	------	ENOG4110TA6	S:Function unknown	XP_050553521.1	uncharacterized protein LOC126911286 [Spodoptera frugiperda]	------	------	------	------	------
gene-LOC126911416	LOC126911416	uncharacterized LOC126911416	0.056	-4.14901	1.27544e-05	0.00108109	yes	down	0.49	0	0.35	1.32	4.84	8.01	0.28	4.72333	------	------	------	------	------	------	------	------	------	------	------	------	------	------	------
gene-LOC126912897	LOC126912897	uncharacterized LOC126912897	0.306	-1.70631	0.00159743	0.0468824	yes	down	0.71	1.18	2.4	3.14	3.9	5.56	1.43	4.2	GO:001602	CC:membrane;	------	------	------	------	ENOG41119UB	S:Function unknown	XP_050563241.1	uncharacterized protein LOC126912897 [Spodoptera frugiperda]	------	------	------	------	------

## Sheet: Table S7
Table S7 GO enrichment analysis results
Number	GO ID	Term Type	Description	Ratio_in_study	Ratio_in_pop	Rich factor	Pvalue	Padjust	Gene_names
ML VS CK DOWN
Cellular components	2
9	GO:0016020	CC	membrane	9/ 106	3713/ 10700	0.0172367	8.41211e-08	5.12297e-05	LOC118265530；LOC118267733；LOC118267639；LOC118273519；LOC118269264；LOC118268638；LOC118274503；LOC118268630；LOC118271890
25	GO:0110165	CC	cellular anatomical entity	25/ 106	6209/ 10700	0.0130456	9.66038e-05	0.0294159	LOC118270625；LOC118270598；LOC118269941；LOC118281918；LOC118265419；LOC118282026；LOC118262123；LOC118267688；LOC118263756；LOC118270487；LOC118270430；LOC118268003；LOC126911405；LOC118270399；LOC118263438；LOC118265530；LOC118267733；LOC118262012；LOC118267639；LOC118273519；LOC118269264；LOC118268638；LOC118274503；LOC118268630；LOC118271890
BL VS CK DOWN
Signaling/binding	1
6	GO:0008061	MF	chitin binding	6/ 197	72/ 10700	0.152778	7.0706e-08	0.000119281	LOC118263556；LOC118273521；LOC118272095；LOC118278119；LOC118263124；LOC118263438
Cellular components	3
12	GO:0005576	CC	extracellular region	12/ 197	331/ 10700	0.0725076	8.72817e-09	5.31546e-06	LOC118263556；LOC118273521；LOC118265265；LOC118272095；LOC118265419；LOC118278119；LOC118277507；LOC118269345；LOC118263124；LOC118264978；LOC118263438；LOC118282214
61	GO:0016020	CC	membrane	61/ 197	3713/ 10700	0.027471	7.34982e-07	0.000223802	LOC118267101;LOC118264936;LOC118278944;LOC118270437;LOC118276079;LOC118263854;LOC118270592;LOC118270598;LOC118270625;LOC118269941;LOC118270558;LOC118269793;LOC118272646;LOC118270511;LOC118270786;LOC118274106;LOC118262929;LOC118281918;LOC118272095;LOC118277478;LOC118270503;LOC126912934;LOC118270546;LOC118274733;LOC118270788;LOC118270819;LOC118264934;LOC118282026;LOC118267688;LOC118266468;LOC118270…
80	GO:0110165	CC	cellular anatomical entity	80/ 197	6209/ 10700	0.0222258	0.000582149	0.0393921	LOC118267101;LOC118264936;LOC118278944;LOC118270437;LOC118276079;LOC118263854;LOC118270592;LOC118270598;LOC118270625;LOC118269941;LOC118263556;LOC118270558;LOC118269793;LOC118272646;LOC118270511;LOC118270786;LOC118274106;LOC118262929;LOC118273521;LOC118281918;LOC118262123;LOC118265265;LOC118272095;LOC118277478;LOC118270503;LOC126912934;LOC118270546;LOC118274733;LOC118265419;LOC118270788;LOC118270…
NL VS CK UP
Cellular components	1
32	GO:0005198	MF	structural molecule activity	32/ 163	425/ 10700	0.141176	9.05159e-43	4.79848e-60	LOC118282269；LOC118261963；LOC118269457；LOC118282288；LOC118265573；LOC118267715；LOC118265974；LOC118261769；LOC126912909；LOC118280040；LOC118282340；LOC118281445；LOC118268277；LOC118282374；LOC118263986；LOC126910721；LOC126910723；LOC118266013；LOC118273639；LOC118273370；LOC118261733；LOC118273654；LOC118280980；LOC118281406；LOC118265976；LOC118273466；LOC118278046；LOC118265842；LOC118277983；LOC118273465；LOC118261…
Cuticle	1
32	GO:0042302	MF	structural constituent of cuticle	32/ 163	193/ 10700	0.305699	2.84439e-63	4.79848e-60	LOC118282269；LOC118261963；LOC118269457；LOC118282288；LOC118265573；LOC118267715；LOC118265974；LOC118261769；LOC126912909；LOC118280040；LOC118282340；LOC118281445；LOC118268277；LOC118282374；LOC118263986；LOC126910721；LOC126910723；LOC118266013；LOC118273639；LOC118273370；LOC118261733；LOC118273654；LOC118280980；LOC118281406；LOC118265976；LOC118273466；LOC118278046；LOC118265842；LOC118277983；LOC118273465；LOC118261…
NL VS CK DOWN
Metabolism	1
20	GO:0016491	MF	oxidoreductase activity	20/ 288	754/ 10700	0.0596817	4.57089e-07	0.000385554	LOC118271139;LOC118276186;LOC118270882;LOC118268549;LOC118274655;LOC118266253;LOC126911491;LOC118267938;LOC118267950;LOC118265944;LOC118264688;LOC118265750;LOC118273450;LOC118274094;LOC126911925;LOC118279835;LOC118275234;LOC118279827;LOC118276214;LOC118282275
Cellular components	1
21	GO:0016020	CC	membrane	21/ 288	3713/ 10700	0.0342041	0.000859178	0.0436033	LOC118268258;LOC118276134;LOC118268810;LOC118278274;LOC118270882;LOC118269019;LOC118268549;LOC118279541;LOC118275842;LOC118274655;LOC126911405;LOC126911491;LOC118274593;LOC126912640;LOC118274094;LOC118279835;LOC118278441;LOC118267603;LOC118264307;LOC118280768;LOC118271706
NH VS CK DOWN
Signaling/binding	1
5	GO:0008061	MF	chitin binding	5/ 164	72/ 10700	0.125	1.39583e-06	0.00235477	LOC118273521；LOC118272095；LOC118278119；LOC118263124；LOC118263438
Cellular components	3
10	GO:0005576	CC	extracellular region	10/ 164	331/ 10700	0.060423	1.54109e-07	9.38521e-05	LOC118273521;LOC118265419;LOC118272095;LOC118278119;LOC118263124;LOC118264978;LOC118263438;LOC118270353;LOC118270352;LOC118281020
[truncated: 2 more rows]

## Sheet: Table S8
Table S8 KEGG enrichment analysis results
Number	Pathway ID	Description	Database	Ratio_in_study	Ratio_in_pop	Rich factor	Pvalue	Padjust	First Category	Second Category	Gene_names
NL VS CK UP
Sensory perception	1
[truncated: 24 more rows]

## Sheet: Table S9
Table S9 Genes related to the longevity regulating pathway – worm (map04212)
[truncated: 128 more rows]
